# Supplementary material for: 1-{1-[2,8-Bis(trifluoro­meth­yl)-4-quin­olyl]-5-methyl-1H-1,2,3-triazol-4-yl}ethanone
Source: Acta Crystallogr Sect E Struct Rep Online. 2010 Sep 8;66(Pt 10):o2512–3. doi: 10.1107/S1600536810034926 (PMC2983247; doi:10.1107/S1600536810034926)
Supplement: Supplementary file 1 [file e-66-o2512-sup1.cif]

##############################################################################
###                                                                        ###
###        Electronic paper (Acta Crystallographica Section E)             ###
###                                                                        ###
##############################################################################
#                                                                            #
# This CIF contains the data in a paper accepted for publication in Acta     #
# Crystallographica Section E. It conforms to the requirements of Notes      #
# for Authors for Section E, and has been peer reviewed under the auspices   #
# of the IUCr Commission on Journals.                                        #
#                                                                            #
# Full details of the Crystallographic Information File format               #
# are given in the paper "The Crystallographic Information File (CIF):       #
# a New Standard Archive File for Crystallography" by S. R. Hall, F. H.      #
# Allen and I. D. Brown [Acta Cryst. (1991), A47, 655-685].                  #
#                                                                            #
# The current version of the core CIF dictionary is obtainable from          #
# ftp://ftp.iucr.org/pub/cif_core.dic. The current version number is 2.4.    #
#                                                                            #
# Software is freely available for graphical display of the structure(s) in  #
# this CIF.  For information consult the CIF home page http://www.iucr.org/  #
# cif/home.html                                                              #
#                                                                            #
# This file may be used for bona fide research purposes within the           #
# scientific community so long as proper attribution is given to the journal # 
# article from which it was obtained.                                        #
#                                                                            #
##############################################################################
                                             
data_I
_audit_creation_method     SHELXL-97
_chemical_name_systematic
;
1-{1-[2,8-Bis(trifluoromethyl)-4-quinolyl]-5-methyl-1<i>H</i>-1,2,3-triazol-
4-yl}ethanone
;
_chemical_name_common     ?
_chemical_formula_moiety     'C16 H10 F6 N4 O'
_chemical_formula_sum     'C16 H10 F6 N4 O'
_chemical_formula_iupac     'C16 H10 F6 N4 O'
_chemical_formula_weight     388.28
_chemical_melting_point     427
_symmetry_cell_setting     monoclinic
_symmetry_space_group_name_H-M     'P 21/n'
_symmetry_space_group_name_Hall     '-P 2yn'
loop_
    _symmetry_equiv_pos_as_xyz
    'x, y, z'
    '-x+1/2, y+1/2, -z+1/2'
    '-x, -y, -z'
    'x-1/2, -y-1/2, z-1/2'
_cell_length_a     14.064(2)
_cell_length_b     8.7275(13)
_cell_length_c     27.468(4)
_cell_angle_alpha     90.00
_cell_angle_beta     94.172(2)
_cell_angle_gamma     90.00
_cell_volume     3362.6(9)
_cell_formula_units_Z     8
_cell_measurement_reflns_used     5923
_cell_measurement_theta_min     1.49
_cell_measurement_theta_max     25.00
_cell_measurement_temperature     293(2)
_exptl_crystal_description     plate
_exptl_crystal_colour     colourless
_exptl_crystal_size_max     0.20
_exptl_crystal_size_mid     0.20
_exptl_crystal_size_min     0.15
_exptl_crystal_density_diffrn     1.534
_exptl_crystal_density_meas     ?
_exptl_crystal_density_method     'not measured'
_exptl_crystal_F_000     1568
_exptl_absorpt_coefficient_mu     0.145
_exptl_absorpt_correction_type     psi-scan
_exptl_absorpt_process_details     '(SADABS; Bruker, 2001)'
_exptl_absorpt_correction_T_min     0.9715
_exptl_absorpt_correction_T_max     0.9786
_exptl_special_details
;
;
_diffrn_ambient_temperature     293(2)
_diffrn_radiation_type     MoK\a
_diffrn_radiation_wavelength     0.71073
_diffrn_radiation_source     'fine-focus sealed tube'
_diffrn_radiation_monochromator     graphite
_diffrn_measurement_device_type     'Bruker SMART CCD area-detector'
_diffrn_measurement_method     '\w and \f scans'
_diffrn_detector_area_resol_mean     ?
_diffrn_reflns_number     23473
_diffrn_reflns_av_R_equivalents     0.0280
_diffrn_reflns_av_sigmaI/netI     0.0245
_diffrn_reflns_theta_min     1.49
_diffrn_reflns_theta_max     25.00
_diffrn_reflns_theta_full     25.00
_diffrn_measured_fraction_theta_max     0.998
_diffrn_measured_fraction_theta_full     0.998
_diffrn_reflns_limit_h_min     -16
_diffrn_reflns_limit_h_max     16
_diffrn_reflns_limit_k_min     -10
_diffrn_reflns_limit_k_max     10
_diffrn_reflns_limit_l_min     -32
_diffrn_reflns_limit_l_max     30
_diffrn_standards_number     0
_diffrn_standards_interval_count     .
_diffrn_standards_interval_time     .
_diffrn_standards_decay_%     ?
_refine_special_details
;
Refinement of <i>F</i>^2^ against ALL reflections. The weighted <i>R</i>-factor
<i>wR</i> and goodness of fit <i>S</i> are based on <i>F</i>^2^, conventional
<i>R</i>-factors <i>R</i> are based on <i>F</i>, with <i>F</i> set to zero for
negative <i>F</i>^2^. The threshold expression of <i>F</i>^2^ >
2\s(<i>F</i>^2^) is used only for calculating <i>R</i>-factors(gt) <i>etc</i>.
and is not relevant to the choice of reflections for refinement.
<i>R</i>-factors based on <i>F</i>^2^ are statistically about twice as large
as those based on <i>F</i>, and <i>R</i>- factors based on ALL data will be
even larger.
;
_reflns_number_total     5923
_reflns_number_gt     4754
_reflns_threshold_expression     I>2\s(I)
_refine_ls_structure_factor_coef     Fsqd
_refine_ls_matrix_type     full
_refine_ls_R_factor_all     0.0626
_refine_ls_R_factor_gt     0.0504
_refine_ls_wR_factor_gt     0.1314
_refine_ls_wR_factor_ref     0.1391
_refine_ls_goodness_of_fit_ref     1.054
_refine_ls_restrained_S_all     1.116
_refine_ls_number_reflns     5923
_refine_ls_number_parameters     547
_refine_ls_number_restraints     63
_refine_ls_hydrogen_treatment     constr
_refine_ls_weighting_scheme     calc
_refine_ls_weighting_details
         'calc w=1/[\s^2^(Fo^2^)+(0.0690P)^2^+1.1626P] where P=(Fo^2^+2Fc^2^)/3'
_atom_sites_solution_hydrogens     geom
_atom_sites_solution_primary     direct
_atom_sites_solution_secondary     difmap
_refine_ls_shift/su_max     0.000
_refine_ls_shift/su_mean     0.000
_refine_diff_density_max     0.259
_refine_diff_density_min     -0.226
_refine_ls_extinction_method     none
_refine_ls_extinction_coef     ?
loop_
    _atom_type_symbol
    _atom_type_description
    _atom_type_scat_dispersion_real
    _atom_type_scat_dispersion_imag
    _atom_type_scat_source
    'C' 'C' 0.0033 0.0016
                         'International Tables Vol C Tables 4.2.6.8 and 6.1.1.4'
    'H' 'H' 0.0000 0.0000
                         'International Tables Vol C Tables 4.2.6.8 and 6.1.1.4'
    'N' 'N' 0.0061 0.0033
                         'International Tables Vol C Tables 4.2.6.8 and 6.1.1.4'
    'O' 'O' 0.0106 0.0060
                         'International Tables Vol C Tables 4.2.6.8 and 6.1.1.4'
    'F' 'F' 0.0171 0.0103
                         'International Tables Vol C Tables 4.2.6.8 and 6.1.1.4'
_computing_data_collection     'SMART (Bruker, 2001)'
_computing_cell_refinement     'SAINT (Bruker, 2001)'
_computing_data_reduction     'SAINT (Bruker, 2001)'
_computing_structure_solution     'SHELXS97 (Sheldrick, 2008)'
_computing_structure_refinement     'SHELXL97 (Sheldrick, 2008)'
_computing_molecular_graphics     'ORTEP-3 (Farrugia, 1997)'
_computing_publication_material
                            'SHELXL97 (Sheldrick, 2008) and PLATON (Spek, 2009)'
loop_
    _atom_site_type_symbol
    _atom_site_label
    _atom_site_fract_x
    _atom_site_fract_y
    _atom_site_fract_z
    _atom_site_U_iso_or_equiv
    _atom_site_adp_type
    _atom_site_calc_flag
    _atom_site_refinement_flags
    _atom_site_occupancy
    _atom_site_disorder_assembly
    _atom_site_disorder_group
    F F1 0.62603(13) -0.2838(2) 0.18151(6) 0.0844(5) Uani d . 1 . .
    F F2 0.75645(12) -0.3765(2) 0.16020(6) 0.0801(5) Uani d . 1 . .
    F F3 0.62542(16) -0.4783(2) 0.13491(7) 0.1023(7) Uani d . 1 . .
    F F4B 0.8238(11) 0.0406(9) 0.23119(18) 0.128(3) Uani d PD 0.77(3) A 2
    F F4A 0.7910(14) 0.083(3) 0.2312(5) 0.078(5) Uani d PDU 0.23(3) A 1
    F F5B 0.9284(8) 0.158(3) 0.1861(9) 0.094(6) Uani d PDU 0.23(4) A 2
    F F5A 0.9304(3) 0.101(2) 0.1948(5) 0.135(3) Uani d PD 0.77(4) A 1
    F F6 0.82879(16) 0.2748(2) 0.20693(7) 0.0989(6) Uani d D 1 A .
    F F7B 0.2388(9) 0.1504(13) 0.27486(16) 0.134(5) Uani d PD 0.520(14) B 2
    F F7A 0.1679(8) 0.0748(7) 0.2564(4) 0.121(4) Uani d PDU 0.480(14) B 1
    F F8B 0.2743(9) 0.2284(13) 0.2066(6) 0.135(6) Uani d PDU 0.385(17) B 2
    F F8A 0.2871(4) 0.2331(8) 0.2421(6) 0.150(4) Uani d PDU 0.615(17) B 1
    F F9B 0.1555(9) 0.0653(10) 0.2269(7) 0.096(6) Uani d PDU 0.217(11) B 2
    F F9A 0.1964(4) 0.1177(6) 0.19132(18) 0.128(2) Uani d PD 0.783(11) B 1
    F F10 0.06252(14) 0.3249(2) 0.37351(6) 0.0909(6) Uani d . 1 . .
    F F11 0.17217(12) 0.4920(3) 0.37357(6) 0.0939(6) Uani d . 1 . .
    F F12 0.04672(15) 0.5362(3) 0.41025(6) 0.1034(7) Uani d . 1 . .
    O O1B 0.8131(8) 0.499(5) -0.0850(17) 0.094(6) Uani d PD 0.40(13) C 2
    O O1A 0.8059(15) 0.466(5) -0.0966(16) 0.088(6) Uani d PD 0.60(13) C 1
    O O2 -0.05430(19) 0.9546(3) 0.05710(9) 0.0934(7) Uani d . 1 D 1
    N N1 0.75116(13) -0.0489(2) 0.14556(6) 0.0459(4) Uani d . 1 . .
    N N2 0.70539(13) 0.2637(2) 0.02946(7) 0.0448(4) Uani d . 1 . .
    N N3 0.61525(14) 0.3219(2) 0.02063(8) 0.0568(5) Uani d . 1 . .
    N N4 0.61674(15) 0.4042(2) -0.01854(8) 0.0576(5) Uani d . 1 . .
    N N5 0.11417(13) 0.3718(2) 0.27600(7) 0.0504(5) Uani d . 1 . .
    N N6 -0.00853(13) 0.5686(2) 0.14652(6) 0.0466(4) Uani d . 1 . .
    N N7 -0.06553(16) 0.4771(2) 0.11648(7) 0.0602(6) Uani d . 1 . .
    N N8 -0.09389(16) 0.5602(3) 0.07907(8) 0.0648(6) Uani d . 1 . .
    C C1 0.6679(2) -0.3437(3) 0.14425(10) 0.0590(7) Uani d . 1 . .
    C C2 0.66029(16) -0.2409(3) 0.10050(8) 0.0456(5) Uani d . 1 . .
    C C3 0.61058(17) -0.2867(3) 0.05863(9) 0.0518(6) Uani d . 1 . .
    H H3 0.5842 -0.3844 0.0568 0.062 Uiso calc R 1 . .
    C C4 0.59872(17) -0.1888(3) 0.01827(8) 0.0527(6) Uani d . 1 . .
    H H4 0.5662 -0.2234 -0.0103 0.063 Uiso calc R 1 . .
    C C5 0.63381(16) -0.0448(3) 0.02028(8) 0.0469(5) Uani d . 1 . .
    H H5 0.6243 0.0197 -0.0066 0.056 Uiso calc R 1 . .
    C C6 0.68504(14) 0.0080(2) 0.06324(7) 0.0405(5) Uani d . 1 . .
    C C7 0.70045(14) -0.0920(2) 0.10371(7) 0.0401(5) Uani d . 1 . .
    C C8 0.72286(15) 0.1571(2) 0.06873(8) 0.0422(5) Uani d . 1 . .
    C C9 0.77317(16) 0.1999(3) 0.11060(8) 0.0493(5) Uani d . 1 . .
    H H9 0.7988 0.2978 0.1144 0.059 Uiso calc R 1 . .
    C C10 0.78488(16) 0.0901(3) 0.14781(8) 0.0480(5) Uani d . 1 A .
    C C11 0.8398(2) 0.1312(3) 0.19515(10) 0.0672(8) Uani d D 1 . .
    C C12 0.76358(16) 0.3096(3) -0.00439(8) 0.0488(5) Uani d D 1 . .
    C C13 0.70503(18) 0.4002(3) -0.03525(9) 0.0523(6) Uani d D 1 C .
    C C14 0.7286(3) 0.4792(3) -0.07976(10) 0.0699(8) Uani d D 1 . .
    C C15 0.6496(3) 0.5594(5) -0.10873(13) 0.1034(12) Uani d . 1 C .
    H H15A 0.6740 0.6064 -0.1369 0.155 Uiso calc R 1 . .
    H H15B 0.6230 0.6367 -0.0889 0.155 Uiso calc R 1 . .
    H H15C 0.6010 0.4867 -0.1191 0.155 Uiso calc R 1 . .
    C C16 0.86421(19) 0.2661(4) -0.00449(11) 0.0729(8) Uani d D 1 . .
    H H16A 0.8809 0.2009 0.0230 0.109 Uiso calc R 1 . .
    H H16B 0.9031 0.3566 -0.0023 0.109 Uiso calc R 1 . .
    H H16C 0.8745 0.2124 -0.0341 0.109 Uiso calc R 1 . .
    C C17 0.2014(2) 0.1926(3) 0.23226(11) 0.0745(8) Uani d D 1 . .
    C C18 0.13305(17) 0.3238(3) 0.23277(9) 0.0523(6) Uani d . 1 B .
    C C19 0.09522(17) 0.3874(3) 0.18863(9) 0.0514(6) Uani d . 1 . .
    H H19 0.1123 0.3498 0.1588 0.062 Uiso calc R 1 B .
    C C20 0.03335(15) 0.5047(2) 0.19089(8) 0.0431(5) Uani d . 1 B .
    C C21 0.00741(15) 0.5608(3) 0.23647(8) 0.0443(5) Uani d . 1 . .
    C C22 0.05239(15) 0.4897(3) 0.27825(8) 0.0442(5) Uani d . 1 B .
    C C23 0.03100(17) 0.5448(3) 0.32524(8) 0.0526(6) Uani d . 1 . .
    C C24 0.0786(2) 0.4748(4) 0.36993(10) 0.0670(7) Uani d . 1 B .
    C C25 -0.03136(19) 0.6618(3) 0.32868(10) 0.0636(7) Uani d . 1 B .
    H H25 -0.0440 0.6983 0.3593 0.076 Uiso calc R 1 . .
    C C26 -0.07694(19) 0.7285(3) 0.28722(10) 0.0645(7) Uani d . 1 . .
    H H26 -0.1201 0.8078 0.2906 0.077 Uiso calc R 1 B .
    C C27 -0.05890(17) 0.6790(3) 0.24192(9) 0.0537(6) Uani d . 1 B .
    H H27 -0.0904 0.7233 0.2145 0.064 Uiso calc R 1 . .
    C C28 -0.00056(16) 0.7101(3) 0.12737(8) 0.0483(5) Uani d . 1 . .
    C C29 -0.05686(17) 0.7031(3) 0.08470(8) 0.0521(6) Uani d . 1 D .
    C C30 -0.07782(19) 0.8242(4) 0.04788(10) 0.0658(7) Uani d . 1 . .
    C C31 -0.1272(2) 0.7785(5) 0.00060(11) 0.0913(11) Uani d . 1 D .
    H H31A -0.1367 0.8671 -0.0199 0.137 Uiso calc R 1 . .
    H H31B -0.1879 0.7340 0.0062 0.137 Uiso calc R 1 . .
    H H31C -0.0891 0.7049 -0.0152 0.137 Uiso calc R 1 . .
    C C32 0.0637(2) 0.8291(3) 0.14926(11) 0.0700(8) Uani d . 1 . .
    H H32A 0.0917 0.7937 0.1801 0.105 Uiso calc R 1 . .
    H H32B 0.0280 0.9210 0.1540 0.105 Uiso calc R 1 . .
    H H32C 0.1131 0.8500 0.1279 0.105 Uiso calc R 1 . .
loop_
    _atom_site_aniso_label
    _atom_site_aniso_U_11
    _atom_site_aniso_U_22
    _atom_site_aniso_U_33
    _atom_site_aniso_U_12
    _atom_site_aniso_U_13
    _atom_site_aniso_U_23
    F1 0.0980(12) 0.1025(13) 0.0544(10) 0.0095(10) 0.0171(9) 0.0280(9)
    F2 0.0782(11) 0.0789(11) 0.0806(11) 0.0107(8) -0.0127(9) 0.0266(9)
    F3 0.1420(17) 0.0650(11) 0.0946(13) -0.0417(11) -0.0284(12) 0.0313(10)
    F4B 0.233(7) 0.082(3) 0.058(2) -0.045(4) -0.070(3) 0.0165(17)
    F4A 0.094(8) 0.112(9) 0.028(5) -0.024(6) 0.007(5) 0.003(5)
    F5B 0.073(8) 0.099(9) 0.101(8) -0.024(8) -0.042(6) 0.003(7)
    F5A 0.086(3) 0.183(8) 0.127(5) 0.044(3) -0.058(2) -0.064(5)
    F6 0.1453(18) 0.0743(12) 0.0709(11) -0.0031(11) -0.0348(11) -0.0232(9)
    F7B 0.169(8) 0.152(7) 0.076(3) 0.113(7) -0.026(4) 0.003(3)
    F7A 0.180(8) 0.074(4) 0.110(6) 0.047(4) 0.015(6) 0.025(4)
    F8B 0.132(8) 0.138(7) 0.144(9) 0.073(6) 0.068(6) 0.044(6)
    F8A 0.083(3) 0.130(4) 0.227(9) 0.047(3) -0.063(4) -0.063(5)
    F9B 0.115(8) 0.050(5) 0.117(11) 0.010(5) -0.042(7) -0.037(6)
    F9A 0.142(4) 0.115(3) 0.121(3) 0.067(3) -0.026(3) -0.054(3)
    F10 0.1089(14) 0.0942(13) 0.0684(11) -0.0121(11) -0.0012(10) 0.0312(10)
    F11 0.0689(11) 0.1451(17) 0.0648(11) -0.0185(11) -0.0156(8) 0.0198(11)
    F12 0.1265(16) 0.1486(18) 0.0351(9) 0.0113(13) 0.0062(9) -0.0014(10)
    O1B 0.129(13) 0.106(10) 0.047(10) -0.015(10) 0.021(5) 0.023(7)
    O1A 0.094(6) 0.114(9) 0.059(9) 0.024(4) 0.031(4) 0.029(7)
    O2 0.1241(19) 0.0700(14) 0.0847(15) 0.0196(13) -0.0017(13) 0.0242(12)
    N1 0.0517(11) 0.0504(11) 0.0349(10) -0.0014(9) -0.0021(8) 0.0016(8)
    N2 0.0466(10) 0.0431(10) 0.0442(10) -0.0013(8) 0.0004(8) 0.0059(8)
    N3 0.0491(11) 0.0599(12) 0.0609(13) 0.0026(9) 0.0012(9) 0.0120(10)
    N4 0.0615(13) 0.0535(12) 0.0567(13) 0.0052(10) -0.0027(10) 0.0111(10)
    N5 0.0528(11) 0.0510(11) 0.0465(11) -0.0011(9) -0.0011(9) 0.0046(9)
    N6 0.0521(11) 0.0486(11) 0.0383(10) -0.0030(8) -0.0022(8) -0.0018(8)
    N7 0.0709(14) 0.0609(13) 0.0465(12) -0.0131(10) -0.0121(10) 0.0015(10)
    N8 0.0671(14) 0.0775(16) 0.0476(12) -0.0073(12) -0.0113(10) 0.0034(11)
    C1 0.0687(17) 0.0540(15) 0.0529(15) -0.0091(12) -0.0049(13) 0.0107(12)
    C2 0.0496(12) 0.0448(12) 0.0420(12) -0.0032(10) 0.0009(10) 0.0040(9)
    C3 0.0579(14) 0.0452(13) 0.0515(14) -0.0080(11) -0.0014(11) -0.0018(11)
    C4 0.0576(14) 0.0581(14) 0.0411(13) -0.0067(11) -0.0049(10) -0.0056(11)
    C5 0.0536(13) 0.0528(13) 0.0336(11) -0.0031(11) -0.0013(9) 0.0021(10)
    C6 0.0409(11) 0.0458(12) 0.0348(11) -0.0006(9) 0.0035(9) 0.0015(9)
    C7 0.0426(11) 0.0447(12) 0.0328(11) -0.0013(9) 0.0008(9) -0.0003(9)
    C8 0.0421(11) 0.0460(12) 0.0386(12) -0.0017(9) 0.0034(9) 0.0040(9)
    C9 0.0533(13) 0.0459(12) 0.0480(13) -0.0092(10) -0.0018(10) -0.0011(10)
    C10 0.0498(13) 0.0514(13) 0.0418(12) -0.0037(10) -0.0035(10) -0.0032(10)
    C11 0.084(2) 0.0591(17) 0.0552(17) -0.0057(15) -0.0206(15) -0.0056(13)
    C12 0.0575(13) 0.0462(12) 0.0434(12) 0.0015(10) 0.0076(10) 0.0065(10)
    C13 0.0639(15) 0.0460(13) 0.0470(13) 0.0038(11) 0.0038(11) 0.0051(10)
    C14 0.093(2) 0.0618(17) 0.0549(17) 0.0063(16) 0.0078(16) 0.0152(13)
    C15 0.127(3) 0.106(3) 0.077(2) 0.024(2) 0.003(2) 0.044(2)
    C16 0.0649(16) 0.084(2) 0.0722(19) 0.0182(15) 0.0223(14) 0.0243(15)
    C17 0.088(2) 0.0654(19) 0.070(2) 0.0224(17) -0.0001(18) 0.0005(16)
    C18 0.0547(13) 0.0499(13) 0.0519(15) 0.0016(11) 0.0009(11) 0.0016(11)
    C19 0.0601(14) 0.0510(13) 0.0430(13) 0.0010(11) 0.0031(11) -0.0045(10)
    C20 0.0472(12) 0.0442(12) 0.0372(12) -0.0039(9) -0.0008(9) 0.0015(9)
    C21 0.0423(11) 0.0468(12) 0.0435(12) -0.0046(9) 0.0014(9) -0.0021(10)
    C22 0.0438(12) 0.0480(13) 0.0404(12) -0.0067(10) -0.0003(9) 0.0018(9)
    C23 0.0535(13) 0.0636(15) 0.0406(13) -0.0104(12) 0.0033(10) -0.0008(11)
    C24 0.0702(18) 0.086(2) 0.0445(15) -0.0115(15) 0.0008(12) 0.0076(13)
    C25 0.0677(16) 0.0779(18) 0.0465(14) -0.0004(14) 0.0120(12) -0.0108(13)
    C26 0.0644(16) 0.0702(17) 0.0599(17) 0.0123(13) 0.0110(13) -0.0067(13)
    C27 0.0518(13) 0.0611(15) 0.0476(14) 0.0039(11) -0.0004(11) 0.0021(11)
    C28 0.0529(13) 0.0479(13) 0.0441(13) 0.0045(10) 0.0033(10) 0.0014(10)
    C29 0.0505(13) 0.0604(15) 0.0455(13) 0.0068(11) 0.0031(10) 0.0055(11)
    C30 0.0598(15) 0.081(2) 0.0567(16) 0.0181(14) 0.0061(12) 0.0182(15)
    C31 0.086(2) 0.122(3) 0.0627(19) 0.021(2) -0.0116(16) 0.0249(19)
    C32 0.087(2) 0.0544(15) 0.0669(18) -0.0120(14) -0.0050(15) 0.0025(13)
_geom_special_details
;
All s.u.'s (except the s.u. in the dihedral angle between two l.s. planes) are
estimated using the full covariance matrix. The cell s.u.'s are taken into
account individually in the estimation of s.u.'s in distances, angles and
torsion angles; correlations between s.u.'s in cell parameters are only used
when they are defined by crystal symmetry. An approximate (isotropic)
treatment of cell s.u.'s is used for estimating s.u.'s involving l.s. planes.
;
loop_
    _geom_bond_atom_site_label_1
    _geom_bond_atom_site_label_2
    _geom_bond_site_symmetry_2
    _geom_bond_distance
    _geom_bond_publ_flag
    F1 C1 . 1.325(3) ?
    F2 C1 . 1.321(3) ?
    F3 C1 . 1.334(3) ?
    F4B C11 . 1.300(4) ?
    F4A C11 . 1.313(7) ?
    F5B C11 . 1.309(8) ?
    F5A C11 . 1.301(5) ?
    F6 C11 . 1.306(3) ?
    F7B C17 . 1.301(5) ?
    F7A C17 . 1.328(5) ?
    F8B C17 . 1.324(6) ?
    F8A C17 . 1.267(5) ?
    F9B C17 . 1.288(7) ?
    F9A C17 . 1.298(4) ?
    F10 C24 . 1.333(3) ?
    F11 C24 . 1.321(3) ?
    F12 C24 . 1.337(3) ?
    O1B C14 . 1.220(9) ?
    O1A C14 . 1.217(7) ?
    O2 C30 . 1.207(4) ?
    N1 C10 . 1.303(3) ?
    N1 C7 . 1.361(3) ?
    N2 C12 . 1.344(3) ?
    N2 N3 . 1.371(3) ?
    N2 C8 . 1.432(3) ?
    N3 N4 . 1.295(3) ?
    N4 C13 . 1.355(3) ?
    N5 C18 . 1.304(3) ?
    N5 C22 . 1.352(3) ?
    N6 C28 . 1.350(3) ?
    N6 N7 . 1.366(3) ?
    N6 C20 . 1.428(3) ?
    N7 N8 . 1.297(3) ?
    N8 C29 . 1.356(3) ?
    C1 C2 . 1.497(3) ?
    C2 C3 . 1.362(3) ?
    C2 C7 . 1.417(3) ?
    C3 C4 . 1.400(3) ?
    C3 H3 . 0.9300 ?
    C4 C5 . 1.350(3) ?
    C4 H4 . 0.9300 ?
    C5 C6 . 1.414(3) ?
    C5 H5 . 0.9300 ?
    C6 C8 . 1.410(3) ?
    C6 C7 . 1.418(3) ?
    C8 C9 . 1.358(3) ?
    C9 C10 . 1.402(3) ?
    C9 H9 . 0.9300 ?
    C10 C11 . 1.507(3) ?
    C12 C13 . 1.386(3) ?
    C12 C16 . 1.465(3) ?
    C13 C14 . 1.462(4) ?
    C14 C15 . 1.493(4) ?
    C15 H15A . 0.9600 ?
    C15 H15B . 0.9600 ?
    C15 H15C . 0.9600 ?
    C16 H16A . 0.9600 ?
    C16 H16B . 0.9600 ?
    C16 H16C . 0.9600 ?
    C17 C18 . 1.496(4) ?
    C18 C19 . 1.402(3) ?
    C19 C20 . 1.348(3) ?
    C19 H19 . 0.9300 ?
    C20 C21 . 1.417(3) ?
    C21 C27 . 1.406(3) ?
    C21 C22 . 1.413(3) ?
    C22 C23 . 1.429(3) ?
    C23 C25 . 1.354(4) ?
    C23 C24 . 1.486(4) ?
    C25 C26 . 1.393(4) ?
    C25 H25 . 0.9300 ?
    C26 C27 . 1.358(3) ?
    C26 H26 . 0.9300 ?
    C27 H27 . 0.9300 ?
    C28 C29 . 1.367(3) ?
    C28 C32 . 1.475(4) ?
    C29 C30 . 1.478(4) ?
    C30 C31 . 1.482(4) ?
    C31 H31A . 0.9600 ?
    C31 H31B . 0.9600 ?
    C31 H31C . 0.9600 ?
    C32 H32A . 0.9600 ?
    C32 H32B . 0.9600 ?
    C32 H32C . 0.9600 ?
loop_
    _geom_angle_atom_site_label_1
    _geom_angle_atom_site_label_2
    _geom_angle_atom_site_label_3
    _geom_angle_site_symmetry_1
    _geom_angle_site_symmetry_3
    _geom_angle
    _geom_angle_publ_flag
    C10 N1 C7 . . 117.63(19) ?
    C12 N2 N3 . . 111.66(18) ?
    C12 N2 C8 . . 129.43(18) ?
    N3 N2 C8 . . 118.67(17) ?
    N4 N3 N2 . . 106.37(18) ?
    N3 N4 C13 . . 109.73(19) ?
    C18 N5 C22 . . 117.40(19) ?
    C28 N6 N7 . . 111.18(18) ?
    C28 N6 C20 . . 130.48(19) ?
    N7 N6 C20 . . 118.33(18) ?
    N8 N7 N6 . . 106.56(19) ?
    N7 N8 C29 . . 109.3(2) ?
    F2 C1 F1 . . 106.9(2) ?
    F2 C1 F3 . . 105.7(2) ?
    F1 C1 F3 . . 106.1(2) ?
    F2 C1 C2 . . 114.0(2) ?
    F1 C1 C2 . . 111.9(2) ?
    F3 C1 C2 . . 111.6(2) ?
    C3 C2 C7 . . 120.0(2) ?
    C3 C2 C1 . . 120.3(2) ?
    C7 C2 C1 . . 119.6(2) ?
    C2 C3 C4 . . 120.9(2) ?
    C2 C3 H3 . . 119.6 ?
    C4 C3 H3 . . 119.6 ?
    C5 C4 C3 . . 120.9(2) ?
    C5 C4 H4 . . 119.5 ?
    C3 C4 H4 . . 119.5 ?
    C4 C5 C6 . . 120.0(2) ?
    C4 C5 H5 . . 120.0 ?
    C6 C5 H5 . . 120.0 ?
    C8 C6 C5 . . 123.73(19) ?
    C8 C6 C7 . . 116.70(18) ?
    C5 C6 C7 . . 119.57(19) ?
    N1 C7 C2 . . 119.19(19) ?
    N1 C7 C6 . . 122.24(19) ?
    C2 C7 C6 . . 118.56(19) ?
    C9 C8 C6 . . 120.9(2) ?
    C9 C8 N2 . . 120.6(2) ?
    C6 C8 N2 . . 118.44(18) ?
    C8 C9 C10 . . 117.1(2) ?
    C8 C9 H9 . . 121.4 ?
    C10 C9 H9 . . 121.4 ?
    N1 C10 C9 . . 125.4(2) ?
    N1 C10 C11 . . 115.1(2) ?
    C9 C10 C11 . . 119.5(2) ?
    F4B C11 F5A . . 96.2(11) ?
    F4B C11 F6 . . 111.4(5) ?
    F5A C11 F6 . . 109.1(8) ?
    F4B C11 F5B . . 118.2(13) ?
    F5A C11 F5B . . 24.2(9) ?
    F6 C11 F5B . . 90.5(12) ?
    F4B C11 F4A . . 26.3(8) ?
    F5A C11 F4A . . 120.5(13) ?
    F6 C11 F4A . . 92.3(11) ?
    F5B C11 F4A . . 139.1(14) ?
    F4B C11 C10 . . 114.0(4) ?
    F5A C11 C10 . . 112.7(4) ?
    F6 C11 C10 . . 112.3(2) ?
    F5B C11 C10 . . 108.3(11) ?
    F4A C11 C10 . . 108.2(8) ?
    N2 C12 C13 . . 103.2(2) ?
    N2 C12 C16 . . 124.1(2) ?
    C13 C12 C16 . . 132.7(2) ?
    N4 C13 C12 . . 109.0(2) ?
    N4 C13 C14 . . 122.7(2) ?
    C12 C13 C14 . . 128.3(2) ?
    O1A C14 O1B . . 20.3(18) ?
    O1A C14 C13 . . 122.5(9) ?
    O1B C14 C13 . . 116.5(15) ?
    O1A C14 C15 . . 119.4(12) ?
    O1B C14 C15 . . 124.5(13) ?
    C13 C14 C15 . . 117.5(3) ?
    C14 C15 H15A . . 109.5 ?
    C14 C15 H15B . . 109.5 ?
    H15A C15 H15B . . 109.5 ?
    C14 C15 H15C . . 109.5 ?
    H15A C15 H15C . . 109.5 ?
    H15B C15 H15C . . 109.5 ?
    C12 C16 H16A . . 109.5 ?
    C12 C16 H16B . . 109.5 ?
    H16A C16 H16B . . 109.5 ?
    C12 C16 H16C . . 109.5 ?
    H16A C16 H16C . . 109.5 ?
    H16B C16 H16C . . 109.5 ?
    F8A C17 F9B . . 136.6(7) ?
    F8A C17 F9A . . 108.5(6) ?
    F9B C17 F9A . . 58.2(8) ?
    F8A C17 F7B . . 64.5(8) ?
    F9B C17 F7B . . 91.4(8) ?
    F9A C17 F7B . . 129.0(4) ?
    F8A C17 F8B . . 44.4(5) ?
    F9B C17 F8B . . 123.0(11) ?
    F9A C17 F8B . . 69.7(9) ?
    F7B C17 F8B . . 105.5(9) ?
    F8A C17 F7A . . 118.4(8) ?
    F9B C17 F7A . . 36.5(8) ?
    F9A C17 F7A . . 92.6(6) ?
    F7B C17 F7A . . 57.8(5) ?
    F8B C17 F7A . . 139.9(5) ?
    F8A C17 C18 . . 112.7(3) ?
    F9B C17 C18 . . 110.2(6) ?
    F9A C17 C18 . . 113.5(3) ?
    F7B C17 C18 . . 115.2(3) ?
    F8B C17 C18 . . 110.4(4) ?
    F7A C17 C18 . . 109.7(4) ?
    N5 C18 C19 . . 124.8(2) ?
    N5 C18 C17 . . 115.3(2) ?
    C19 C18 C17 . . 119.9(2) ?
    C20 C19 C18 . . 117.8(2) ?
    C20 C19 H19 . . 121.1 ?
    C18 C19 H19 . . 121.1 ?
    C19 C20 C21 . . 120.8(2) ?
    C19 C20 N6 . . 119.0(2) ?
    C21 C20 N6 . . 120.17(19) ?
    C27 C21 C22 . . 119.8(2) ?
    C27 C21 C20 . . 124.3(2) ?
    C22 C21 C20 . . 115.9(2) ?
    N5 C22 C21 . . 123.3(2) ?
    N5 C22 C23 . . 118.4(2) ?
    C21 C22 C23 . . 118.3(2) ?
    C25 C23 C22 . . 119.8(2) ?
    C25 C23 C24 . . 120.5(2) ?
    C22 C23 C24 . . 119.7(2) ?
    F11 C24 F10 . . 106.2(3) ?
    F11 C24 F12 . . 106.5(2) ?
    F10 C24 F12 . . 105.3(2) ?
    F11 C24 C23 . . 113.7(2) ?
    F10 C24 C23 . . 113.3(2) ?
    F12 C24 C23 . . 111.2(3) ?
    C23 C25 C26 . . 121.3(2) ?
    C23 C25 H25 . . 119.3 ?
    C26 C25 H25 . . 119.3 ?
    C27 C26 C25 . . 120.7(2) ?
    C27 C26 H26 . . 119.7 ?
    C25 C26 H26 . . 119.7 ?
    C26 C27 C21 . . 120.0(2) ?
    C26 C27 H27 . . 120.0 ?
    C21 C27 H27 . . 120.0 ?
    N6 C28 C29 . . 103.5(2) ?
    N6 C28 C32 . . 123.4(2) ?
    C29 C28 C32 . . 132.8(2) ?
    N8 C29 C28 . . 109.4(2) ?
    N8 C29 C30 . . 121.6(2) ?
    C28 C29 C30 . . 129.0(3) ?
    O2 C30 C29 . . 119.5(3) ?
    O2 C30 C31 . . 122.8(3) ?
    C29 C30 C31 . . 117.7(3) ?
    C30 C31 H31A . . 109.5 ?
    C30 C31 H31B . . 109.5 ?
    H31A C31 H31B . . 109.5 ?
    C30 C31 H31C . . 109.5 ?
    H31A C31 H31C . . 109.5 ?
    H31B C31 H31C . . 109.5 ?
    C28 C32 H32A . . 109.5 ?
    C28 C32 H32B . . 109.5 ?
    H32A C32 H32B . . 109.5 ?
    C28 C32 H32C . . 109.5 ?
    H32A C32 H32C . . 109.5 ?
    H32B C32 H32C . . 109.5 ?
loop_
    _geom_torsion_atom_site_label_1
    _geom_torsion_atom_site_label_2
    _geom_torsion_atom_site_label_3
    _geom_torsion_atom_site_label_4
    _geom_torsion_site_symmetry_1
    _geom_torsion_site_symmetry_2
    _geom_torsion_site_symmetry_3
    _geom_torsion_site_symmetry_4
    _geom_torsion
    _geom_torsion_publ_flag
    C12 N2 N3 N4 . . . . -0.1(3) ?
    C8 N2 N3 N4 . . . . -174.99(19) ?
    N2 N3 N4 C13 . . . . 0.2(3) ?
    C28 N6 N7 N8 . . . . -0.6(3) ?
    C20 N6 N7 N8 . . . . -179.6(2) ?
    N6 N7 N8 C29 . . . . -0.5(3) ?
    F2 C1 C2 C3 . . . . 122.6(3) ?
    F1 C1 C2 C3 . . . . -115.9(3) ?
    F3 C1 C2 C3 . . . . 2.9(4) ?
    F2 C1 C2 C7 . . . . -61.0(3) ?
    F1 C1 C2 C7 . . . . 60.5(3) ?
    F3 C1 C2 C7 . . . . 179.3(2) ?
    C7 C2 C3 C4 . . . . 0.3(4) ?
    C1 C2 C3 C4 . . . . 176.7(2) ?
    C2 C3 C4 C5 . . . . -2.0(4) ?
    C3 C4 C5 C6 . . . . 1.3(4) ?
    C4 C5 C6 C8 . . . . -179.0(2) ?
    C4 C5 C6 C7 . . . . 1.0(3) ?
    C10 N1 C7 C2 . . . . -178.2(2) ?
    C10 N1 C7 C6 . . . . 0.9(3) ?
    C3 C2 C7 N1 . . . . -179.0(2) ?
    C1 C2 C7 N1 . . . . 4.6(3) ?
    C3 C2 C7 C6 . . . . 1.9(3) ?
    C1 C2 C7 C6 . . . . -174.5(2) ?
    C8 C6 C7 N1 . . . . -1.6(3) ?
    C5 C6 C7 N1 . . . . 178.4(2) ?
    C8 C6 C7 C2 . . . . 177.44(19) ?
    C5 C6 C7 C2 . . . . -2.6(3) ?
    C5 C6 C8 C9 . . . . -178.6(2) ?
    C7 C6 C8 C9 . . . . 1.4(3) ?
    C5 C6 C8 N2 . . . . 2.6(3) ?
    C7 C6 C8 N2 . . . . -177.39(18) ?
    C12 N2 C8 C9 . . . . 79.1(3) ?
    N3 N2 C8 C9 . . . . -107.1(2) ?
    C12 N2 C8 C6 . . . . -102.1(3) ?
    N3 N2 C8 C6 . . . . 71.7(3) ?
    C6 C8 C9 C10 . . . . -0.5(3) ?
    N2 C8 C9 C10 . . . . 178.3(2) ?
    C7 N1 C10 C9 . . . . 0.1(3) ?
    C7 N1 C10 C11 . . . . 179.6(2) ?
    C8 C9 C10 N1 . . . . -0.3(4) ?
    C8 C9 C10 C11 . . . . -179.8(2) ?
    N1 C10 C11 F4B . . . . -18.2(8) ?
    C9 C10 C11 F4B . . . . 161.4(8) ?
    N1 C10 C11 F5A . . . . 90.1(11) ?
    C9 C10 C11 F5A . . . . -90.3(11) ?
    N1 C10 C11 F6 . . . . -146.1(2) ?
    C9 C10 C11 F6 . . . . 33.5(3) ?
    N1 C10 C11 F5B . . . . 115.6(12) ?
    C9 C10 C11 F5B . . . . -64.9(12) ?
    N1 C10 C11 F4A . . . . -45.7(13) ?
    C9 C10 C11 F4A . . . . 133.9(13) ?
    N3 N2 C12 C13 . . . . 0.0(3) ?
    C8 N2 C12 C13 . . . . 174.1(2) ?
    N3 N2 C12 C16 . . . . 179.8(2) ?
    C8 N2 C12 C16 . . . . -6.0(4) ?
    N3 N4 C13 C12 . . . . -0.3(3) ?
    N3 N4 C13 C14 . . . . 178.4(2) ?
    N2 C12 C13 N4 . . . . 0.2(3) ?
    C16 C12 C13 N4 . . . . -179.7(3) ?
    N2 C12 C13 C14 . . . . -178.4(3) ?
    C16 C12 C13 C14 . . . . 1.8(5) ?
    N4 C13 C14 O1A . . . . -175(3) ?
    C12 C13 C14 O1A . . . . 4(3) ?
    N4 C13 C14 O1B . . . . 163(3) ?
    C12 C13 C14 O1B . . . . -19(3) ?
    N4 C13 C14 C15 . . . . -3.4(4) ?
    C12 C13 C14 C15 . . . . 175.0(3) ?
    C22 N5 C18 C19 . . . . 1.1(4) ?
    C22 N5 C18 C17 . . . . -179.7(2) ?
    F8A C17 C18 N5 . . . . -76.4(9) ?
    F9B C17 C18 N5 . . . . 96.7(10) ?
    F9A C17 C18 N5 . . . . 159.8(4) ?
    F7B C17 C18 N5 . . . . -4.9(9) ?
    F8B C17 C18 N5 . . . . -124.3(10) ?
    F7A C17 C18 N5 . . . . 57.8(7) ?
    F8A C17 C18 C19 . . . . 102.8(8) ?
    F9B C17 C18 C19 . . . . -84.1(10) ?
    F9A C17 C18 C19 . . . . -21.0(5) ?
    F7B C17 C18 C19 . . . . 174.3(8) ?
    F8B C17 C18 C19 . . . . 55.0(11) ?
    F7A C17 C18 C19 . . . . -123.0(7) ?
    N5 C18 C19 C20 . . . . -1.4(4) ?
    C17 C18 C19 C20 . . . . 179.5(2) ?
    C18 C19 C20 C21 . . . . -0.3(3) ?
    C18 C19 C20 N6 . . . . -178.1(2) ?
    C28 N6 C20 C19 . . . . -115.8(3) ?
    N7 N6 C20 C19 . . . . 63.0(3) ?
    C28 N6 C20 C21 . . . . 66.3(3) ?
    N7 N6 C20 C21 . . . . -114.9(2) ?
    C19 C20 C21 C27 . . . . -177.8(2) ?
    N6 C20 C21 C27 . . . . 0.0(3) ?
    C19 C20 C21 C22 . . . . 1.9(3) ?
    N6 C20 C21 C22 . . . . 179.73(18) ?
    C18 N5 C22 C21 . . . . 0.7(3) ?
    C18 N5 C22 C23 . . . . -179.7(2) ?
    C27 C21 C22 N5 . . . . 177.5(2) ?
    C20 C21 C22 N5 . . . . -2.2(3) ?
    C27 C21 C22 C23 . . . . -2.1(3) ?
    C20 C21 C22 C23 . . . . 178.20(19) ?
    N5 C22 C23 C25 . . . . -179.3(2) ?
    C21 C22 C23 C25 . . . . 0.3(3) ?
    N5 C22 C23 C24 . . . . 1.7(3) ?
    C21 C22 C23 C24 . . . . -178.7(2) ?
    C25 C23 C24 F11 . . . . -116.5(3) ?
    C22 C23 C24 F11 . . . . 62.5(3) ?
    C25 C23 C24 F10 . . . . 122.1(3) ?
    C22 C23 C24 F10 . . . . -59.0(3) ?
    C25 C23 C24 F12 . . . . 3.8(4) ?
    C22 C23 C24 F12 . . . . -177.3(2) ?
    C22 C23 C25 C26 . . . . 1.2(4) ?
    C24 C23 C25 C26 . . . . -179.8(3) ?
    C23 C25 C26 C27 . . . . -0.9(4) ?
    C25 C26 C27 C21 . . . . -1.0(4) ?
    C22 C21 C27 C26 . . . . 2.4(4) ?
    C20 C21 C27 C26 . . . . -177.9(2) ?
    N7 N6 C28 C29 . . . . 1.3(3) ?
    C20 N6 C28 C29 . . . . -179.8(2) ?
    N7 N6 C28 C32 . . . . -173.9(2) ?
    C20 N6 C28 C32 . . . . 4.9(4) ?
    N7 N8 C29 C28 . . . . 1.3(3) ?
    N7 N8 C29 C30 . . . . -179.3(2) ?
    N6 C28 C29 N8 . . . . -1.6(3) ?
    C32 C28 C29 N8 . . . . 173.0(3) ?
    N6 C28 C29 C30 . . . . 179.1(2) ?
    C32 C28 C29 C30 . . . . -6.3(5) ?
    N8 C29 C30 O2 . . . . 170.1(3) ?
    C28 C29 C30 O2 . . . . -10.6(4) ?
    N8 C29 C30 C31 . . . . -10.1(4) ?
    C28 C29 C30 C31 . . . . 169.2(3) ?
loop_
    _geom_hbond_atom_site_label_D
    _geom_hbond_atom_site_label_H
    _geom_hbond_atom_site_label_A
    _geom_hbond_site_symmetry_A
    _geom_hbond_distance_DH
    _geom_hbond_distance_HA
    _geom_hbond_distance_DA
    _geom_hbond_angle_DHA
    _geom_hbond_publ_flag
    C3 H3 F3 . 0.93 2.33 2.677(3) 102 yes
    C5 H5 F12 5_556 0.93 2.51 3.178(3) 129 yes
    C9 H9 N7 1_655 0.93 2.47 3.312(4) 151 yes
    C16 H16A O2 1_645 0.96 2.49 3.359(4) 150 yes
    C25 H25 F12 . 0.93 2.31 2.659(3) 102 yes
    C32 H32B F5A 1_465 0.96 2.41 3.324(14) 158 yes
data_global
_journal_data_validation_number     ?
_journal_date_recd_electronic     2010-08-05
_journal_date_accepted     2010-08-30
_journal_name_full     'Acta Crystallographica, Section E'
_journal_year     2010
_journal_volume     66
_journal_issue     10
_journal_page_first     o2512
_journal_page_last     o2513
_journal_paper_category     QO
_journal_coeditor_code     DS2049
_publ_contact_author_name     'H.C.Devarajegowda'
_publ_contact_author_address
;
Department of Physics
Yuvaraja's College (Constituent College)
University of Mysore, Mysore
Karnataka, India
;
_publ_contact_author_email     'devarajegowda@yahoo.com'
_publ_contact_author_fax     '+91 0821 2419292'
_publ_contact_author_phone     '+91 0821 2518101'
_publ_section_title
;\
1-{1-[2,8-Bis(trifluoromethyl)-4-quinolyl]-5-methyl-1<i>H</i>-1,2,3-triazol-4-\
yl}ethanone
;
loop_
    _publ_author_name
    _publ_author_address
    'H. C. Devarajegowda'
;
Department of Physics
Yuvaraja's College (Constituent College)
University of Mysore
Mysore 570 005
Karnataka
India
;
    'S. Jeyaseelan'
;
Department of Physics
Yuvaraja's College (Constituent College)
University of Mysore
Mysore 570 005
Karnataka
India
;
    'V. Sumangala'
;
Sequent Scientific India limited
Baikampadi Mangalore
Karnataka
India
;
    'Bojapoojary'
;
Department of Chemistry
Mangalore University
Mangalagangotri 574 199
Karnataka
India
;
    'Suresh P. Nayak'
;
Department of Chemistry
Mangalore University
Mangalagangotri 574 199
Karnataka
India
;
