# Supplementary material for: 1-{1-[2,8-Bis(trifluoro­meth­yl)-4-quin­olyl]-5-methyl-1H-1,2,3-triazol-4-yl}ethanone
Source: Acta Crystallogr Sect E Struct Rep Online. 2010 Sep 8;66(Pt 10):o2512–3. doi: 10.1107/S1600536810034926 (PMC2983247; doi:10.1107/S1600536810034926)
Supplement: Supplementary file 2 [file e-66-o2512-Isup2.hkl]

#
# h,k,l, Fc-squared, Fo-squared, sigma(Fo-squared) and status flag
#
data_I
_shelx_title ' emu188_m in P2(1)/n'
_shelx_refln_list_code          4
_shelx_F_calc_maximum      264.29
_exptl_crystal_F_000      1568.00
_reflns_d_resolution_high  0.8409
 
loop_
 _symmetry_equiv_pos_as_xyz
 'x, y, z'
 '-x+1/2, y+1/2, -z+1/2'
 '-x, -y, -z'
 'x-1/2, -y-1/2, z-1/2'
 
_cell_length_a    14.0641
_cell_length_b     8.7275
_cell_length_c    27.4677
_cell_angle_alpha  90.000
_cell_angle_beta   94.172
_cell_angle_gamma  90.000
 
_shelx_F_squared_multiplier     1.000
 
loop_
 _refln_index_h
 _refln_index_k
 _refln_index_l
 _refln_F_squared_calc
 _refln_F_squared_meas
 _refln_F_squared_sigma
 _refln_observed_status
   2   0   0     4068.88     4143.99     67.90 o
   4   0   0     4375.87     4241.55     70.35 o
   6   0   0     3660.11     3786.34     64.30 o
   8   0   0      333.65      366.74     10.06 o
  10   0   0        9.52        5.73      3.93 o
  12   0   0      124.79      144.98     10.57 o
  14   0   0       37.46       22.73      6.43 o
  16   0   0       68.37       68.34      9.88 o
   1   1   0    20287.48    19106.71    247.11 o
   2   1   0        6.76       33.69      2.16 o
   3   1   0    21102.83    21084.48    261.35 o
   4   1   0    10159.94    10384.38    130.13 o
   5   1   0      765.76      783.47     11.02 o
   6   1   0      781.13      747.48     12.38 o
   7   1   0       54.35       31.11      2.76 o
   8   1   0      756.40      812.02     12.49 o
   9   1   0      187.97      161.73      5.71 o
  10   1   0        3.21        1.05      2.13 o
  11   1   0      177.41      142.68      7.07 o
  12   1   0       29.32       16.21      3.97 o
  13   1   0       16.78       18.85      4.16 o
  14   1   0      157.32      137.12      8.07 o
  15   1   0        0.74        6.33      3.68 o
  16   1   0        9.61        4.99      3.91 o
   0   2   0      320.51      395.61      8.46 o
   1   2   0     1037.82      984.17     13.97 o
   2   2   0     2887.30     2753.51     32.78 o
   3   2   0     9875.04    10631.73    122.09 o
   4   2   0     2228.14     2298.05     31.10 o
   5   2   0      812.51      751.94     12.35 o
   6   2   0     1683.62     1811.57     26.02 o
   7   2   0      120.91       86.58      4.16 o
   8   2   0      705.90      746.52     13.62 o
   9   2   0        8.87        8.22      2.42 o
  10   2   0       73.06       76.31      4.54 o
  11   2   0      333.95      335.43     11.68 o
  12   2   0       55.96       56.09      5.42 o
  13   2   0        0.01        0.00      3.19 o
  14   2   0      145.10      139.08      7.70 o
  15   2   0        9.28       13.22      4.03 o
  16   2   0        7.31        3.08      3.40 o
   1   3   0     2578.93     2508.43     33.89 o
   2   3   0     2249.70     2284.58     30.83 o
   3   3   0      876.99      810.48     12.83 o
   4   3   0     1052.34     1223.57     16.46 o
   5   3   0      587.72      799.31     11.83 o
   6   3   0     1630.20     1831.94     26.78 o
   7   3   0       80.51       75.93      4.26 o
   8   3   0      229.21      224.94      6.77 o
   9   3   0      473.86      503.79     15.06 o
  10   3   0       93.61       94.93      5.03 o
  11   3   0      276.91      235.00      7.72 o
  12   3   0       38.53       48.60      4.64 o
  13   3   0      139.10      130.08      8.07 o
  14   3   0       98.71       84.03      6.57 o
  15   3   0        4.84        7.71      4.02 o
   0   4   0     6879.94     7070.39    117.07 o
   1   4   0      376.34      419.05      7.35 o
   2   4   0      324.86      348.62      6.57 o
   3   4   0     1983.45     1678.05     24.32 o
   4   4   0      474.90      495.76      8.61 o
   5   4   0     1378.67     1438.76     19.76 o
   6   4   0     1177.13     1232.62     19.83 o
   7   4   0     1137.02     1222.49     20.08 o
   8   4   0      212.20      191.52      6.52 o
   9   4   0      469.01      447.75     10.61 o
  10   4   0      172.85      157.44      6.46 o
  11   4   0       42.90       39.67      4.33 o
  12   4   0        2.13        9.07      3.19 o
  13   4   0      163.83      147.81      7.90 o
  14   4   0        0.22        0.00      2.91 o
  15   4   0       16.23       24.15      4.48 o
   1   5   0     2290.40     2583.88     32.89 o
   2   5   0     2527.33     2859.79     36.07 o
   3   5   0        0.55        0.00      1.54 o
   4   5   0      138.28      139.22      4.45 o
   5   5   0     1091.11     1036.50     15.66 o
   6   5   0        7.74       24.96      4.35 o
   7   5   0      587.95      559.61     13.10 o
   8   5   0        6.69        4.42      2.55 o
   9   5   0     1070.02     1098.58     19.89 o
  10   5   0      622.19      637.09     14.08 o
  11   5   0       31.22       14.21      3.50 o
  12   5   0        1.24        0.00      2.91 o
  13   5   0        7.73        2.61      3.13 o
  14   5   0        5.42       18.08      4.70 o
   0   6   0      381.52      383.50     11.48 o
   1   6   0      877.52      932.74     14.71 o
   2   6   0      568.48      531.20      9.95 o
   3   6   0      297.74      232.21      6.11 o
   4   6   0        5.88        4.19      1.81 o
   5   6   0      246.82      257.47      7.47 o
   6   6   0      515.99      497.96     11.29 o
   7   6   0        5.04        5.98      2.47 o
   8   6   0       96.08       85.63      5.16 o
   9   6   0      345.62      339.86      9.82 o
  10   6   0      478.56      487.57     16.15 o
  11   6   0        8.92       15.87      3.78 o
  12   6   0        1.75        6.41      3.08 o
  13   6   0       30.08       37.02      5.98 o
   1   7   0        0.07        0.00      1.82 o
   2   7   0        5.81        5.41      2.16 o
   3   7   0      279.40      308.25      7.65 o
   4   7   0        1.21        7.29      2.45 o
   5   7   0       46.74       44.95      4.03 o
   6   7   0       48.79       34.94      3.96 o
   7   7   0      249.43      233.77      7.97 o
   8   7   0       39.35       25.55      3.94 o
   9   7   0        0.88        5.28      3.01 o
  10   7   0       48.23       46.45      4.93 o
  11   7   0       56.96       63.46      6.01 o
  12   7   0       44.26       43.60      5.03 o
   0   8   0      139.23      121.87     17.25 o
   1   8   0      236.52      237.76      6.99 o
   2   8   0      207.04      187.36      6.26 o
   3   8   0       19.45       20.62      3.36 o
   4   8   0       45.95       56.81      5.30 o
   5   8   0      258.83      237.62      9.33 o
   6   8   0       67.25       66.42      5.94 o
   7   8   0      101.57       85.68      6.78 o
   8   8   0      135.78      126.01      9.09 o
   9   8   0       47.60       45.01      5.55 o
  10   8   0        8.59        6.42      6.43 o
   1   9   0       11.00       19.34      5.51 o
   2   9   0       65.01       70.84     13.92 o
   3   9   0        0.84        0.00      3.86 o
   4   9   0       13.87        9.55      8.72 o
   5   9   0       13.25       18.79      7.90 o
   6   9   0       81.60       92.85      9.20 o
   7   9   0        9.40       11.19      7.42 o
   8   9   0      223.89      218.58     11.43 o
   0  10   0       34.89       20.35      6.05 o
   1  10   0        1.92        0.42      3.45 o
   2  10   0        5.03       11.37      4.00 o
   3  10   0       18.19       12.40      5.12 o
   4  10   0        0.16        7.14      3.87 o
 -15   0   1        3.87        9.69      7.58 o
 -13   0   1      534.81      493.94     19.88 o
 -11   0   1      648.93      717.24     23.34 o
  -9   0   1      165.62      144.37      6.39 o
  -7   0   1      141.97      166.74      6.06 o
  -5   0   1       51.87       26.15      3.33 o
  -3   0   1    19375.74    19736.04    317.88 o
  -1   0   1     9460.25     9072.89    147.69 o
   1   0   1      355.76      385.55      6.97 o
   3   0   1    17909.30    18941.57    304.85 o
   5   0   1       51.74       46.44      2.87 o
   7   0   1     2329.67     2438.51     43.40 o
   9   0   1       91.11      111.06      8.65 o
  11   0   1      640.89      599.18     20.61 o
  13   0   1      604.16      604.16     22.29 o
  15   0   1       36.26       33.21     10.53 o
 -16   1   1       10.86        9.98      4.19 o
 -15   1   1        0.62        5.24      3.74 o
 -14   1   1        0.72        0.00      2.68 o
 -13   1   1      397.92      393.55     12.80 o
 -12   1   1       10.23       18.84      4.00 o
 -11   1   1      125.92      123.48      6.73 o
 -10   1   1      518.15      580.56     11.93 o
  -9   1   1       34.80       21.70      2.87 o
  -8   1   1     3670.95     4102.65     49.96 o
  -7   1   1      503.83      419.89      9.67 o
  -6   1   1        6.69        9.15      1.32 o
  -5   1   1      136.71      123.71      3.08 o
  -4   1   1      579.21      503.40      8.15 o
  -3   1   1    65935.91    59772.87    744.51 o
  -2   1   1     6258.53     6510.23     75.00 o
  -1   1   1     2441.73     2637.16     34.06 o
   0   1   1      397.83      341.42      5.57 o
   1   1   1       39.49       26.35      1.13 o
   2   1   1    17369.55    17689.07    219.16 o
   3   1   1    11871.37    12587.33    156.79 o
   4   1   1     6409.20     6858.61     86.76 o
   5   1   1     2294.18     2648.01     35.29 o
   6   1   1       70.80       71.87      2.63 o
   7   1   1      230.08      238.58      6.07 o
   8   1   1      773.31      795.60     13.08 o
   9   1   1        8.24       13.01      2.60 o
  10   1   1      181.72      165.49     10.35 o
  11   1   1      112.59       89.15      8.27 o
  12   1   1        1.35        0.00      2.77 o
  13   1   1       25.23       22.20      4.28 o
  14   1   1        4.07        0.21      3.26 o
  15   1   1       27.73       24.25      4.26 o
  16   1   1       13.67       20.85      5.84 o
 -16   2   1        0.00        6.95      3.54 o
 -15   2   1       27.56       24.81      4.66 o
 -14   2   1        1.45        0.00      3.21 o
 -13   2   1        1.78       11.64      3.74 o
 -12   2   1      169.68      156.88      7.61 o
 -11   2   1       57.99       54.78      4.31 o
 -10   2   1      130.17      154.93      5.90 o
  -9   2   1      304.48      290.24      7.72 o
  -8   2   1      339.84      298.48      7.87 o
  -7   2   1      692.92      722.61     12.87 o
  -6   2   1      211.17      204.56      6.45 o
  -5   2   1      457.68      305.14      6.63 o
  -4   2   1     9283.37     9528.96    110.01 o
  -3   2   1    13902.18    14219.68    162.56 o
  -2   2   1      499.85      516.87      7.46 o
  -1   2   1      170.92      209.81      3.72 o
   0   2   1    26183.49    26830.39    304.47 o
   1   2   1     3526.05     3510.41     41.19 o
   2   2   1     6168.39     6331.34     73.21 o
   3   2   1     1255.62     1238.86     15.93 o
   4   2   1     8741.05     9352.04    117.90 o
   5   2   1        0.84        1.88      1.46 o
   6   2   1      641.32      639.67     11.39 o
   7   2   1     5541.61     5808.35     75.83 o
   8   2   1      279.38      273.52      7.28 o
   9   2   1       21.04       12.41      2.88 o
  10   2   1      167.30      175.86      6.38 o
  11   2   1      319.39      297.17     14.03 o
  12   2   1        1.45        3.00      3.03 o
  13   2   1       87.68       94.11      6.64 o
  14   2   1      103.05       77.06      6.40 o
  15   2   1       16.75       16.15      4.28 o
  16   2   1       21.31       28.65      5.13 o
 -15   3   1        6.85        7.56      3.68 o
 -14   3   1       66.15       86.23      6.58 o
 -13   3   1       16.96       19.24      4.03 o
 -12   3   1       12.12       15.15      3.32 o
 -11   3   1       21.21       18.67      3.35 o
 -10   3   1        5.85        7.40      2.63 o
  -9   3   1       83.19       76.73      4.43 o
  -8   3   1       42.95       48.98      3.65 o
  -7   3   1     3130.51     3055.83     42.36 o
  -6   3   1     2074.86     2242.26     31.83 o
  -5   3   1      836.86      736.50     12.88 o
  -4   3   1      147.55      182.22      5.02 o
  -3   3   1     1640.09     1660.51     21.24 o
  -2   3   1     1003.02      919.64     12.65 o
  -1   3   1       20.61       30.98      2.08 o
   0   3   1      222.93      214.10      4.25 o
   1   3   1     1853.13     1830.65     22.86 o
   2   3   1        1.00        3.74      1.67 o
   3   3   1     4617.22     4936.44     58.30 o
   4   3   1        4.19        5.19      1.45 o
   5   3   1      339.51      367.66      7.84 o
   6   3   1     8570.92     9397.84    119.94 o
   7   3   1     2807.30     2916.48     40.66 o
   8   3   1     1097.16     1220.24     20.37 o
   9   3   1       97.98       97.56      5.01 o
  10   3   1       50.94       54.62      4.29 o
  11   3   1        4.01        0.00      2.42 o
  12   3   1        5.58       11.23      3.56 o
  13   3   1        0.03        0.32      3.15 o
  14   3   1      151.13      157.15      8.28 o
  15   3   1       45.40       47.99      5.86 o
 -15   4   1       17.04       25.85      4.54 o
 -14   4   1       23.06       17.47      4.10 o
 -13   4   1       15.60       12.64      3.73 o
 -12   4   1        0.85        3.07      2.93 o
 -11   4   1       54.41       48.25      4.56 o
 -10   4   1      722.53      709.74     14.61 o
  -9   4   1      173.21      167.37      6.34 o
  -8   4   1       24.32       36.93      3.59 o
  -7   4   1      861.43      871.63     15.60 o
  -6   4   1     1396.70     1455.85     22.56 o
  -5   4   1     2222.55     2149.30     27.88 o
  -4   4   1     1061.66     1093.51     17.23 o
  -3   4   1      325.36      283.81      5.93 o
  -2   4   1     1773.18     2091.24     29.17 o
  -1   4   1      383.87      466.12      8.71 o
   0   4   1      465.29      463.57      7.90 o
   1   4   1       44.43       48.82      2.57 o
   2   4   1       39.80       33.78      2.25 o
   3   4   1     3394.55     3830.03     46.50 o
   4   4   1      143.70      120.91      4.48 o
   5   4   1     2356.74     2627.73     33.29 o
   6   4   1     1021.31     1055.84     17.59 o
   7   4   1      457.37      446.71     10.06 o
   8   4   1       48.82       41.95      3.75 o
   9   4   1        5.08        0.92      2.35 o
  10   4   1        1.50        3.16      2.64 o
  11   4   1        6.20        7.10      2.89 o
  12   4   1        0.01        0.00      2.97 o
  13   4   1        0.13        0.89      2.68 o
  14   4   1        0.04        1.86      3.33 o
  15   4   1        0.88        5.05      3.44 o
 -14   5   1        2.23        2.67      3.03 o
 -13   5   1        0.91        4.43      3.08 o
 -12   5   1       48.78       42.97      4.83 o
 -11   5   1       54.91       66.90      5.17 o
 -10   5   1      119.17      120.40      6.03 o
  -9   5   1      888.40      823.15     16.24 o
  -8   5   1      344.60      308.15     12.78 o
  -7   5   1        2.72        3.63      2.25 o
  -6   5   1       34.65       40.11      4.96 o
  -5   5   1      377.45      370.64      7.64 o
  -4   5   1      119.54      112.68      4.07 o
  -3   5   1     3294.74     3536.63     43.88 o
  -2   5   1       58.87       61.93      3.24 o
  -1   5   1     1118.55     1303.01     18.29 o
   0   5   1       11.61        7.52      1.96 o
   1   5   1       17.79       18.56      2.19 o
   2   5   1      726.10      669.99     11.22 o
   3   5   1      103.31       99.20      3.84 o
   4   5   1      353.73      316.49      8.72 o
   5   5   1        9.12        7.84      1.86 o
   6   5   1       90.14       97.26      6.22 o
   7   5   1      129.44      116.21      5.31 o
   8   5   1       25.64       21.03      3.30 o
   9   5   1       43.77       52.97      4.55 o
  10   5   1      229.82      213.93      7.75 o
  11   5   1       32.52       26.65      4.04 o
  12   5   1       57.27       45.73      5.42 o
  13   5   1        1.78        6.51      3.05 o
  14   5   1       14.29       21.87      3.84 o
 -13   6   1       10.34        8.77      3.23 o
 -12   6   1       34.63       43.32      4.93 o
 -11   6   1        5.75        2.30      3.26 o
 -10   6   1      324.55      291.86     12.89 o
  -9   6   1        0.01        2.80      2.79 o
  -8   6   1      263.82      260.46      8.25 o
  -7   6   1      128.66      140.70      5.89 o
  -6   6   1       79.70       79.82      6.29 o
  -5   6   1      421.51      385.55      9.36 o
  -4   6   1       54.71       43.15      3.08 o
  -3   6   1        1.77        7.27      1.91 o
  -2   6   1      162.02      148.86      4.94 o
  -1   6   1       12.63       17.35      2.59 o
   0   6   1      445.29      486.84      9.34 o
   1   6   1      503.85      504.70      9.73 o
   2   6   1     1585.97     1724.92     23.90 o
   3   6   1       16.32       22.94      3.47 o
   4   6   1       24.73       25.85      3.39 o
   5   6   1       79.15       76.02      4.80 o
   6   6   1        0.74        0.00      1.98 o
   7   6   1      119.17      125.09      5.63 o
   8   6   1      103.93      104.33      7.11 o
   9   6   1       26.11       22.06      4.52 o
  10   6   1      167.14      163.64      7.12 o
  11   6   1        0.43        0.00      3.10 o
  12   6   1        4.06        9.40      3.31 o
  13   6   1        3.37        2.24      2.94 o
 -12   7   1       14.95       27.87      8.04 o
 -11   7   1       49.32       56.39      5.90 o
 -10   7   1      249.77      209.55      9.93 o
  -9   7   1        2.97        2.52      3.00 o
  -8   7   1      255.02      262.65      8.75 o
  -7   7   1       12.73        5.34      2.75 o
  -6   7   1      113.94      126.39      5.85 o
  -5   7   1        0.21        4.01      2.40 o
  -4   7   1        3.05        6.54      2.92 o
  -3   7   1      446.52      459.39      9.60 o
  -2   7   1      188.02      185.38      6.64 o
  -1   7   1      143.00      176.91      5.68 o
   0   7   1      194.94      189.55      7.17 o
   1   7   1      112.47      126.24      6.78 o
   2   7   1      923.53      958.77     15.73 o
   3   7   1       40.20       43.60      3.42 o
   4   7   1        1.71        0.00      1.87 o
   5   7   1      187.54      179.05      6.61 o
   6   7   1        0.05        0.00      2.23 o
   7   7   1        1.22        2.58      2.75 o
   8   7   1      258.00      254.25      8.68 o
   9   7   1        2.30        1.30      3.18 o
  10   7   1        6.89        4.44      3.45 o
  11   7   1        4.74        5.24      3.03 o
  12   7   1        0.62        4.32      3.13 o
 -10   8   1        1.26        9.71      3.86 o
  -9   8   1        6.90       19.57      4.19 o
  -8   8   1       11.90       15.90      4.01 o
  -7   8   1       22.30       29.27      6.74 o
  -6   8   1       37.42       38.47      5.13 o
  -5   8   1        0.08        2.97      3.15 o
  -4   8   1        5.26        2.26      3.94 o
  -3   8   1       52.89       47.51      4.84 o
  -2   8   1      256.59      217.94      7.50 o
  -1   8   1       30.52       30.14      4.15 o
   0   8   1       22.49       27.23      3.30 o
   1   8   1       14.58       16.00      3.06 o
   2   8   1       19.41       18.44      3.11 o
   3   8   1        9.05        1.54      2.41 o
   4   8   1       75.76       73.58      5.42 o
   5   8   1      671.16      646.74     15.74 o
   6   8   1      702.08      717.35     17.14 o
   7   8   1      155.26      114.47      6.87 o
   8   8   1       60.67       61.98      6.94 o
   9   8   1        7.41       19.59      4.25 o
  10   8   1        0.02        6.03      3.99 o
  -8   9   1        1.66        1.25      4.20 o
  -7   9   1       98.26      110.95      9.21 o
  -6   9   1       46.32       68.21      7.04 o
  -5   9   1       30.01       51.69      6.66 o
  -4   9   1       96.96      109.68     12.02 o
  -3   9   1       53.95       68.62     10.22 o
  -2   9   1       21.68       24.48      5.21 o
  -1   9   1       32.26       30.69      5.21 o
   0   9   1      204.27      211.36      8.84 o
   1   9   1       81.70       76.67      5.89 o
   2   9   1        0.62        9.24      4.02 o
   3   9   1        0.01        1.30      3.25 o
   4   9   1       27.98       16.95      4.79 o
   5   9   1       62.12       95.93      7.70 o
   6   9   1       40.58       43.97      6.21 o
   7   9   1        2.32       14.80      4.56 o
   8   9   1        2.08        5.79      5.18 o
  -4  10   1       35.36       48.80      7.65 o
  -3  10   1        5.73        9.56      5.20 o
  -2  10   1       74.36       93.73      9.26 o
  -1  10   1        6.36        9.39      4.82 o
   0  10   1        3.37       10.53      3.75 o
   1  10   1       10.79       16.50      5.35 o
   2  10   1        7.98       14.55      5.64 o
   3  10   1        0.25        5.09      4.95 o
   4  10   1        8.34        8.00      4.90 o
 -16   0   2        2.50        1.45      9.01 o
 -14   0   2       72.09       70.35      9.11 o
 -12   0   2      157.09      138.87     10.20 o
 -10   0   2     1274.41     1297.17     26.81 o
  -8   0   2      543.84      544.31     13.24 o
  -6   0   2    15776.40    16635.59    416.41 o
  -4   0   2    35893.58    35298.18    874.01 o
  -2   0   2     4184.73     3944.06    144.29 o
   0   0   2     7156.22     7097.06    199.06 o
   2   0   2      112.81       94.68      2.81 o
   4   0   2      791.25      744.77     17.65 o
   6   0   2     1914.44     1868.97     33.75 o
   8   0   2      377.24      317.75     14.22 o
  10   0   2        0.23        1.05      3.68 o
  12   0   2     1426.82     1372.88     37.51 o
  14   0   2       28.19       21.15      6.24 o
  16   0   2        3.92       12.33      5.95 o
 -16   1   2      125.21      126.10      8.09 o
 -15   1   2       15.96       17.34      5.37 o
 -14   1   2       26.68       32.97      5.06 o
 -13   1   2        0.40        0.25      3.24 o
 -12   1   2      204.50      186.35      8.20 o
 -11   1   2      451.09      444.01     10.50 o
 -10   1   2       16.41       26.43      4.22 o
  -9   1   2      561.95      550.52     12.48 o
  -8   1   2       89.71       89.91      3.55 o
  -7   1   2      452.80      420.53      7.52 o
  -6   1   2      198.71      262.95      5.75 o
  -5   1   2      710.29      644.28      9.49 o
  -4   1   2     5455.30     5327.12     62.13 o
  -3   1   2    62109.68    57643.57    715.92 o
  -2   1   2     6696.51     6300.62    105.93 o
  -1   1   2      288.25      279.48      5.17 o
   0   1   2     7909.88     8165.20    103.40 o
   1   1   2     8159.13     8222.76     94.23 o
   2   1   2     3524.89     3472.65     40.60 o
   3   1   2      205.72      182.52      3.48 o
   4   1   2      369.06      333.34      6.48 o
   5   1   2     1387.70     1335.88     17.38 o
   6   1   2     1721.91     1837.36     23.50 o
   7   1   2       68.60       58.52      4.11 o
   8   1   2      503.50      547.93      9.41 o
   9   1   2      155.30      141.57      5.45 o
  10   1   2       26.81       39.08      3.61 o
  11   1   2       18.08       15.80      4.52 o
  12   1   2      169.48      165.73      7.71 o
  13   1   2      162.84      136.24      9.17 o
  14   1   2        0.87        0.00      3.02 o
  15   1   2        2.96        3.71      3.59 o
  16   1   2       35.76       39.19      5.62 o
 -16   2   2       15.43       14.65      4.09 o
 -15   2   2      151.26      140.15      8.05 o
 -14   2   2       13.35       12.29      4.21 o
 -13   2   2      149.29      139.13      7.52 o
 -12   2   2       10.74        9.96      2.83 o
 -11   2   2        0.63        0.00      2.18 o
 -10   2   2        0.29        1.17      2.22 o
  -9   2   2       70.85       72.34      4.32 o
  -8   2   2      759.65      892.89     15.54 o
  -7   2   2      457.01      521.52     10.29 o
  -6   2   2       56.04       39.61      2.84 o
  -5   2   2     1268.47     1286.46     17.08 o
  -4   2   2     2689.75     2741.18     33.22 o
  -3   2   2    20722.06    22112.20    251.67 o
  -2   2   2    15476.04    15827.47    220.03 o
  -1   2   2     7737.60     7851.73     90.27 o
   0   2   2      160.72      160.63      5.77 o
   1   2   2    13513.21    13728.69    171.88 o
   2   2   2     3028.85     3080.04     36.60 o
   3   2   2     9671.02    10078.43    115.88 o
   4   2   2     1888.91     1757.20     24.48 o
   5   2   2     1916.07     2134.99     29.60 o
   6   2   2        3.77        1.31      1.63 o
   7   2   2     2024.67     2028.74     29.31 o
   8   2   2      236.80      181.39      5.88 o
   9   2   2       87.53       94.56      8.46 o
  10   2   2       18.80       17.68      3.01 o
  11   2   2       99.62       97.26      5.23 o
  12   2   2       20.74       23.77      4.30 o
  13   2   2        0.91        1.72      3.18 o
  14   2   2      118.38      118.17      7.34 o
  15   2   2        2.19        1.34      3.44 o
  16   2   2        8.25        2.26      3.58 o
 -16   3   2       20.18       13.87      6.49 o
 -15   3   2       24.01       38.68      5.44 o
 -14   3   2       10.60       15.16      4.35 o
 -13   3   2       37.43       50.29      6.16 o
 -12   3   2        1.43        0.00      2.56 o
 -11   3   2       46.47       44.56      4.18 o
 -10   3   2      108.82      108.80      5.33 o
  -9   3   2      169.82      161.26      7.83 o
  -8   3   2      131.64      133.45      6.52 o
  -7   3   2      290.05      329.03     14.98 o
  -6   3   2      493.86      509.70     11.18 o
  -5   3   2     1664.96     1861.96     24.03 o
  -4   3   2     9091.63     9948.55    115.11 o
  -3   3   2     9266.39    10107.20    116.68 o
  -2   3   2     3193.30     3277.45     39.41 o
  -1   3   2     3005.17     3014.06     36.31 o
   0   3   2      563.02      576.97      9.31 o
   1   3   2        7.57        7.62      1.13 o
   2   3   2     2490.06     2604.23     31.77 o
   3   3   2      406.55      581.51      8.90 o
   4   3   2       27.22       18.03      1.72 o
   5   3   2     1923.84     1916.38     27.40 o
   6   3   2      483.06      532.26     11.35 o
   7   3   2      491.80      429.53      9.46 o
   8   3   2      256.47      214.09      6.73 o
   9   3   2       23.94       15.51      2.87 o
  10   3   2      211.37      200.47      7.98 o
  11   3   2       35.83       38.03      4.09 o
  12   3   2       10.29       11.24      3.27 o
  13   3   2       65.69       68.39      8.14 o
  14   3   2       67.03       57.70      6.40 o
  15   3   2      249.24      239.22     10.42 o
 -15   4   2        1.20        3.62      3.23 o
 -14   4   2        7.88       10.38      3.77 o
 -13   4   2       89.23       80.97      5.56 o
 -12   4   2       30.61       32.47      4.65 o
 -11   4   2       84.46       93.28      5.42 o
 -10   4   2       93.12       94.57      5.30 o
  -9   4   2      222.11      180.34      6.51 o
  -8   4   2       66.94       50.69      3.88 o
  -7   4   2        7.92        2.65      2.15 o
  -6   4   2      757.59      836.34     12.99 o
  -5   4   2        3.31        0.00      1.36 o
  -4   4   2      710.22      905.69     13.44 o
  -3   4   2       13.75       31.48      2.27 o
  -2   4   2      221.35      203.42      5.22 o
  -1   4   2        1.41        4.22      1.39 o
   0   4   2     1663.80     1828.32     23.56 o
   1   4   2       39.70       18.65      1.83 o
   2   4   2      702.35      664.54     12.72 o
   3   4   2     7986.08     8930.39    104.08 o
   4   4   2       64.15       73.94      3.23 o
   5   4   2      341.28      311.41      7.54 o
   6   4   2      619.44      591.87     11.61 o
   7   4   2      584.70      650.48     12.69 o
   8   4   2       18.88       15.02      2.92 o
   9   4   2        0.66        0.00      2.13 o
  10   4   2       73.49       98.24      8.54 o
  11   4   2      183.86      203.50      7.64 o
  12   4   2        0.43        3.36      3.02 o
  13   4   2       58.97       66.76      5.56 o
  14   4   2        0.02        9.17      3.47 o
  15   4   2        5.19       12.00      5.38 o
 -14   5   2        0.37        0.72      3.08 o
 -13   5   2      104.10       92.62      6.01 o
 -12   5   2      139.22      128.67      7.69 o
 -11   5   2      105.46       78.62      5.45 o
 -10   5   2      396.42      363.46     13.71 o
  -9   5   2      583.98      580.71     12.98 o
  -8   5   2       78.48       64.99      4.37 o
  -7   5   2       19.71       14.47      2.70 o
  -6   5   2      536.16      509.66     10.94 o
  -5   5   2        0.51        0.00      1.44 o
  -4   5   2      138.47      125.56      4.31 o
  -3   5   2     2651.44     2714.68     34.62 o
  -2   5   2      205.60      188.67      5.10 o
  -1   5   2     1354.61     1376.73     21.07 o
   0   5   2      675.44      778.60     13.33 o
   1   5   2      273.65      254.32      5.86 o
   2   5   2      440.37      496.92      9.34 o
   3   5   2     1487.23     1391.23     19.54 o
   4   5   2       98.69       98.44      3.88 o
   5   5   2      302.29      322.91      8.08 o
   6   5   2      363.35      333.29      8.46 o
   7   5   2      238.52      224.16      7.08 o
   8   5   2      983.83     1014.03     20.21 o
   9   5   2        0.35        0.00      2.41 o
  10   5   2        0.59        6.38      3.34 o
  11   5   2       55.34       37.18      4.36 o
  12   5   2       32.98       22.76      3.94 o
  13   5   2      137.72      132.88      6.80 o
  14   5   2        0.68        5.81      2.87 o
 -13   6   2      173.78      177.58      7.71 o
 -12   6   2      270.64      243.23      8.93 o
 -11   6   2      103.77       97.42      6.16 o
 -10   6   2      529.16      535.59     13.14 o
  -9   6   2       25.23       29.85      3.91 o
  -8   6   2       19.46       11.58      3.33 o
  -7   6   2       11.20        7.96      2.60 o
  -6   6   2        5.01        7.57      2.36 o
  -5   6   2       91.34       70.16      4.50 o
  -4   6   2       11.59       15.78      2.29 o
  -3   6   2        0.05        1.94      1.72 o
  -2   6   2       38.06       50.20      3.27 o
  -1   6   2       18.59       27.83      2.68 o
   0   6   2        0.00        0.43      1.65 o
   1   6   2        8.91        3.87      2.69 o
   2   6   2      229.13      253.32      6.41 o
   3   6   2      218.12      242.70      6.27 o
   4   6   2      311.14      282.31      7.26 o
   5   6   2      158.15      138.38      5.49 o
   6   6   2        0.28        6.19      2.40 o
   7   6   2        1.32        1.26      2.52 o
   8   6   2        2.04        8.83      2.75 o
   9   6   2        9.24        6.51      3.44 o
  10   6   2        0.43        0.29      3.29 o
  11   6   2       15.21       22.20      3.86 o
  12   6   2       36.85       36.57      4.53 o
  13   6   2        0.11        5.92      2.94 o
 -12   7   2       89.26       92.13      6.97 o
 -11   7   2      180.44      167.35     11.09 o
 -10   7   2       13.62       10.60      3.83 o
  -9   7   2       35.93       24.14      4.59 o
  -8   7   2        2.28        0.00      4.61 o
  -7   7   2       14.70       22.38      3.67 o
  -6   7   2      193.84      164.23      6.47 o
  -5   7   2      118.18      102.52      5.19 o
  -4   7   2       26.91       19.31      3.56 o
  -3   7   2       47.36       55.51      3.55 o
  -2   7   2       22.86       19.98      2.74 o
  -1   7   2       75.78       73.09      3.98 o
   0   7   2      257.92      241.31      6.64 o
   1   7   2       58.61       50.58      3.54 o
   2   7   2      128.53      126.41      9.76 o
   3   7   2      151.05      134.54      5.46 o
   4   7   2      258.79      276.32      8.90 o
   5   7   2      119.06      119.78      5.98 o
   6   7   2       82.77       74.66      5.18 o
   7   7   2       20.05       24.36      6.47 o
   8   7   2       21.10       36.09      4.75 o
   9   7   2       13.48       12.20      3.28 o
  10   7   2       35.43       45.64      4.92 o
  11   7   2        0.53        5.14      2.95 o
  12   7   2        0.29        7.24      3.28 o
 -10   8   2        3.37        4.99      3.40 o
  -9   8   2        8.90       12.86      3.63 o
  -8   8   2        0.03        4.64      3.30 o
  -7   8   2        0.01        0.00      3.03 o
  -6   8   2      519.76      463.71     13.57 o
  -5   8   2      154.65      149.35      9.21 o
  -4   8   2       64.01       71.49      5.51 o
  -3   8   2       95.03       87.14      5.94 o
  -2   8   2        4.92        6.51      2.67 o
  -1   8   2      147.39      133.35      5.99 o
   0   8   2       39.33       53.07      4.43 o
   1   8   2      120.19      117.04      8.81 o
   2   8   2      155.81      137.84      7.04 o
   3   8   2       30.90       27.09      4.19 o
   4   8   2       71.73       71.92      5.72 o
   5   8   2      317.90      314.81     13.94 o
   6   8   2       82.53      123.20      6.28 o
   7   8   2       99.47      120.63      6.27 o
   8   8   2       28.64       48.94      5.04 o
   9   8   2        1.67        0.96      3.15 o
  10   8   2        5.92       10.84      5.25 o
  -8   9   2       21.61       29.50      4.79 o
  -7   9   2      157.16      155.42      8.29 o
  -6   9   2       25.07       44.51     10.56 o
  -5   9   2        6.28        5.16      3.50 o
  -4   9   2       91.98       80.29      6.27 o
  -3   9   2      148.96      151.18      7.68 o
  -2   9   2       76.47       78.05      5.96 o
  -1   9   2       20.77       27.49      4.07 o
   0   9   2        0.15        0.97      2.63 o
   1   9   2        5.23        4.10      3.81 o
   2   9   2      159.22      156.23      9.09 o
   3   9   2       13.18       13.47      4.30 o
   4   9   2       34.76       36.79      6.24 o
   5   9   2        6.69        5.00      3.96 o
   6   9   2       80.69       94.11      8.04 o
   7   9   2        0.72        6.13      4.05 o
   8   9   2        8.29       16.24      4.72 o
  -4  10   2       10.29       14.46      6.91 o
  -3  10   2        3.13        1.33      4.44 o
  -2  10   2        3.85        9.64      6.03 o
  -1  10   2       21.46       29.60      6.85 o
   0  10   2       16.91       18.42      4.32 o
   1  10   2        3.06        0.00      4.33 o
   2  10   2        4.50        5.27      4.67 o
   3  10   2        0.15        5.48      4.98 o
   4  10   2        8.64       15.96      8.15 o
 -15   0   3       34.77       39.68      8.22 o
 -13   0   3        4.25        0.96      4.61 o
 -11   0   3     1621.95     1683.57     57.63 o
  -9   0   3     2540.39     2653.33     48.21 o
  -7   0   3     5754.78     5997.37    103.86 o
  -5   0   3     8018.95     8646.17    141.42 o
  -3   0   3      614.99      504.59     10.93 o
  -1   0   3    28092.29    24250.76    581.88 o
   1   0   3    10947.92    10528.61    169.92 o
   3   0   3       21.17       39.78      2.39 o
   5   0   3      734.99      764.25     15.44 o
   7   0   3       35.84       29.79      3.18 o
   9   0   3     1214.13     1199.72     29.55 o
  11   0   3      212.74      211.83     11.61 o
  13   0   3       18.89       39.57      7.29 o
  15   0   3       32.04       17.07      5.78 o
 -16   1   3        9.81       14.81      4.49 o
 -15   1   3       65.08       72.60      6.64 o
 -14   1   3        5.86        6.51      3.53 o
 -13   1   3        6.09       10.24      3.80 o
 -12   1   3       99.88       84.89      6.33 o
 -11   1   3      278.82      256.71      7.82 o
 -10   1   3      363.47      368.90     12.19 o
  -9   1   3      488.64      456.33     10.04 o
  -8   1   3      268.09      290.68      7.51 o
  -7   1   3     2393.82     2596.82     32.63 o
  -6   1   3       81.60      130.16      3.65 o
  -5   1   3     2230.18     2238.60     27.75 o
  -4   1   3      518.73      510.64      7.76 o
  -3   1   3     6486.39     6322.27     73.09 o
  -2   1   3     6071.95     6263.42     72.07 o
  -1   1   3      417.58      364.97      6.71 o
   0   1   3     2710.11     2667.93     80.72 o
   1   1   3    12931.86    13129.38    164.58 o
   2   1   3       86.58       73.49      2.28 o
   3   1   3    19519.67    19748.96    224.80 o
   4   1   3      458.81      511.26      7.67 o
   5   1   3     1305.19     1267.54     16.70 o
   6   1   3      924.56      924.04     13.10 o
   7   1   3      272.99      322.77      6.65 o
   8   1   3     3111.20     3285.78     40.86 o
   9   1   3      595.56      556.88     11.36 o
  10   1   3      198.89      164.66      6.00 o
  11   1   3      256.64      296.36     10.90 o
  12   1   3        5.85       11.04      3.67 o
  13   1   3        2.74        6.00      3.32 o
  14   1   3       19.29       21.91      4.28 o
  15   1   3        0.35        0.00      2.86 o
  16   1   3        0.44        5.97      3.42 o
 -16   2   3       34.58       45.06      6.16 o
 -15   2   3        2.68        1.14      3.61 o
 -14   2   3      170.16      158.70      8.26 o
 -13   2   3       51.52       44.99      5.39 o
 -12   2   3       57.28       53.84      4.65 o
 -11   2   3      369.43      323.98      8.91 o
 -10   2   3      141.09      155.16      6.05 o
  -9   2   3      145.98      134.90      5.42 o
  -8   2   3     1915.17     2008.46     29.50 o
  -7   2   3      612.63      629.64     12.79 o
  -6   2   3     1789.08     1893.94     24.37 o
  -5   2   3       40.40       36.32      2.14 o
  -4   2   3     1564.89     1784.57     22.45 o
  -3   2   3     7632.53     7608.98     95.70 o
  -2   2   3     1047.77     1091.05     15.24 o
  -1   2   3     4532.48     4348.09     55.68 o
   0   2   3     2517.76     2550.88     33.57 o
   1   2   3     9995.88     9838.24    112.75 o
   2   2   3     1512.41     1580.48     19.68 o
   3   2   3     8076.66     8063.54     93.17 o
   4   2   3      102.41      130.67      3.23 o
   5   2   3      826.63      851.81     15.27 o
   6   2   3      759.35      867.42     15.30 o
   7   2   3      146.14      124.02      4.85 o
   8   2   3      672.94      700.98     13.11 o
   9   2   3        3.21        1.41      2.09 o
  10   2   3       77.73       75.32      4.96 o
  11   2   3        4.83        0.00      2.37 o
  12   2   3      565.19      554.93     14.61 o
  13   2   3        2.18        0.11      3.26 o
  14   2   3       23.82       16.33      3.98 o
  15   2   3       67.38       88.64      7.64 o
  16   2   3        1.85        5.28      3.28 o
 -16   3   3        2.64       11.67      3.98 o
 -15   3   3       43.51       44.18      6.94 o
 -14   3   3        0.80        0.00      3.03 o
 -13   3   3      129.68      153.39      6.82 o
 -12   3   3      269.41      257.85      8.46 o
 -11   3   3        0.99        0.00      2.21 o
 -10   3   3       55.27       62.74      4.46 o
  -9   3   3      154.59      182.23      6.36 o
  -8   3   3      203.94      180.52      6.15 o
  -7   3   3        5.02        0.00      1.74 o
  -6   3   3      456.95      472.69      8.27 o
  -5   3   3     1445.39     1439.68     19.27 o
  -4   3   3      153.04      158.62      4.02 o
  -3   3   3      763.57      772.25     11.18 o
  -2   3   3     1455.18     1444.45     22.52 o
  -1   3   3      944.78      856.44     11.83 o
   0   3   3     2497.84     2658.95     32.28 o
   1   3   3     4399.22     4677.85     60.42 o
   2   3   3     1372.00     1339.46     18.95 o
   3   3   3     1434.34     1494.39     21.08 o
   4   3   3      306.05      344.45      6.32 o
   5   3   3       59.74       92.18      3.04 o
   6   3   3     1175.07     1079.21     17.46 o
   7   3   3      888.28      883.92     17.18 o
   8   3   3        4.87        4.33      2.08 o
   9   3   3       21.63       18.78      2.99 o
  10   3   3      103.33       95.08      5.15 o
  11   3   3        0.65        1.14      2.38 o
  12   3   3      413.48      431.57     11.29 o
  13   3   3      469.34      429.45     15.48 o
  14   3   3       19.77       29.69      4.98 o
  15   3   3      203.74      194.92     12.48 o
 -15   4   3       12.63        7.67      4.17 o
 -14   4   3       20.78       24.00      4.52 o
 -13   4   3      107.63       96.42      5.77 o
 -12   4   3      184.89      167.94      7.08 o
 -11   4   3       28.51       34.62      4.03 o
 -10   4   3       44.18       48.50      5.67 o
  -9   4   3        0.56        0.00      1.98 o
  -8   4   3      360.19      334.45      8.66 o
  -7   4   3      261.88      268.46      7.38 o
  -6   4   3     3290.57     3378.15     48.67 o
  -5   4   3     1616.30     1513.35     20.67 o
  -4   4   3      121.90      114.60      3.74 o
  -3   4   3     3082.27     3218.96     39.65 o
  -2   4   3       92.89       75.28      2.95 o
  -1   4   3     3290.53     3477.56     42.31 o
   0   4   3      336.47      417.87      7.38 o
   1   4   3      584.26      577.55     10.14 o
   2   4   3      532.13      390.98      7.70 o
   3   4   3      238.58      176.39      4.56 o
   4   4   3       27.73       23.47      2.78 o
   5   4   3       43.01       34.62      2.50 o
   6   4   3      333.11      307.13      7.82 o
   7   4   3      108.19       98.62      4.72 o
   8   4   3        6.77        0.00      2.33 o
   9   4   3       47.85       34.00      3.71 o
  10   4   3       15.73        9.99      2.95 o
  11   4   3       87.63       77.50      5.16 o
  12   4   3      168.59      157.19      8.01 o
  13   4   3        0.19        0.00      2.72 o
  14   4   3        1.21        3.67      4.07 o
  15   4   3        4.52        8.90      5.37 o
 -14   5   3        1.61        0.00      2.52 o
 -13   5   3       27.59       24.08      3.92 o
 -12   5   3      290.15      251.32      8.94 o
 -11   5   3        0.26        0.00      2.81 o
 -10   5   3       97.22      112.57      5.84 o
  -9   5   3      870.85      746.65     16.04 o
  -8   5   3      157.46      116.60      5.37 o
  -7   5   3       30.84       39.14      3.65 o
  -6   5   3      762.44      798.27     14.72 o
  -5   5   3        3.73       24.34      2.43 o
  -4   5   3      710.90      704.96     11.70 o
  -3   5   3       16.28       12.20      2.18 o
  -2   5   3      850.55      827.96     12.93 o
  -1   5   3       51.90       50.20      3.00 o
   0   5   3      442.94      461.37     15.76 o
   1   5   3       27.15       40.80      2.74 o
   2   5   3      976.97      890.87     16.55 o
   3   5   3      273.16      267.64      6.64 o
   4   5   3     1257.30     1184.79     17.29 o
   5   5   3      224.19      221.10      6.56 o
   6   5   3      319.84      354.10      8.79 o
   7   5   3       25.79       33.01      3.87 o
   8   5   3      182.28      175.02      7.28 o
   9   5   3      112.02      116.25      5.88 o
  10   5   3       89.61       80.94      5.23 o
  11   5   3       51.65       56.91      5.04 o
  12   5   3        1.40        0.41      2.76 o
  13   5   3        8.86       17.74      3.71 o
  14   5   3        8.16        7.97      3.60 o
 -13   6   3       29.49       40.44      4.81 o
 -12   6   3       15.94       19.78      3.92 o
 -11   6   3        4.46        8.25      3.28 o
 -10   6   3       31.35       28.81      4.12 o
  -9   6   3        6.43       17.31      3.52 o
  -8   6   3       36.79       40.03      4.09 o
  -7   6   3       41.55       48.29      4.65 o
  -6   6   3       15.36        3.89      3.09 o
  -5   6   3      265.48      230.88      7.11 o
  -4   6   3       85.50       83.97      3.90 o
  -3   6   3       94.46      114.41      4.74 o
  -2   6   3      528.52      492.38      9.48 o
  -1   6   3       82.69       89.34      4.26 o
   0   6   3      223.65      222.02      5.94 o
   1   6   3      132.03      149.31      4.89 o
   2   6   3      548.00      470.55     12.96 o
   3   6   3       10.52        5.61      1.85 o
   4   6   3       25.01       22.84      3.07 o
   5   6   3      165.20      173.92      6.77 o
   6   6   3      136.81      107.95      5.65 o
   7   6   3       68.00       69.48      6.55 o
   8   6   3       18.34       14.59      3.21 o
   9   6   3       76.99       72.23      5.06 o
  10   6   3       29.52       35.33      4.52 o
  11   6   3       11.39       11.78      3.41 o
  12   6   3        3.84        5.84      4.33 o
  13   6   3        1.28       10.20      3.38 o
 -12   7   3        8.91       13.25      4.02 o
 -11   7   3        3.68        7.93      3.62 o
 -10   7   3        0.10        9.42      3.83 o
  -9   7   3      197.57      161.32      8.16 o
  -8   7   3       48.45       48.84      7.78 o
  -7   7   3        8.53       15.29      5.17 o
  -6   7   3       81.52       73.93      5.81 o
  -5   7   3      160.12      159.27      7.26 o
  -4   7   3       30.54       24.38      3.73 o
  -3   7   3        5.28        2.89      2.47 o
  -2   7   3      236.95      258.66      7.71 o
  -1   7   3      199.93      176.54      6.74 o
   0   7   3       40.75       37.45      3.27 o
   1   7   3       23.42       17.51      2.72 o
   2   7   3     1040.28     1041.51     18.42 o
   3   7   3      451.92      430.74     12.19 o
   4   7   3       74.71       76.01      4.59 o
   5   7   3        0.86        0.93      2.14 o
   6   7   3      294.90      280.94      8.65 o
   7   7   3       37.44       38.39      4.83 o
   8   7   3       22.95       25.98      3.85 o
   9   7   3       54.40       68.01      5.34 o
  10   7   3       11.31        6.29      3.08 o
  11   7   3        0.40        0.00      3.00 o
  12   7   3        3.96        4.84      3.17 o
 -10   8   3       35.53       44.18      5.54 o
  -9   8   3       43.63       44.16      5.34 o
  -8   8   3        8.80        6.08      3.25 o
  -7   8   3       14.51        9.00      3.70 o
  -6   8   3        0.02        0.00      3.10 o
  -5   8   3       26.33       20.12      4.02 o
  -4   8   3        9.28        9.12      3.35 o
  -3   8   3        5.92       15.58      3.56 o
  -2   8   3      123.45      120.83      5.80 o
  -1   8   3       54.88       50.82      4.45 o
   0   8   3       26.49       25.01      4.18 o
   1   8   3        0.00        0.00      2.43 o
   2   8   3      337.99      347.44      9.69 o
   3   8   3        0.52        0.00      2.66 o
   4   8   3       10.95        3.61      4.29 o
   5   8   3       17.52       15.08      3.80 o
   6   8   3       68.92       81.75      8.74 o
   7   8   3      249.49      267.61     10.30 o
   8   8   3        2.94        5.30      3.70 o
   9   8   3        1.08        3.89      3.30 o
  10   8   3        0.10        4.69      3.31 o
  -8   9   3       22.36       27.73      4.90 o
  -7   9   3        7.70        6.75      3.23 o
  -6   9   3        3.26        8.56      3.54 o
  -5   9   3        5.24        9.77      3.71 o
  -4   9   3       92.23      106.85      8.63 o
  -3   9   3        4.49       10.87      3.67 o
  -2   9   3       45.93       51.08      5.35 o
  -1   9   3        7.20        6.70      2.99 o
   0   9   3        0.00        3.30      3.21 o
   1   9   3        1.24        0.86      5.08 o
   2   9   3        1.35        5.14      3.15 o
   3   9   3       57.70       46.49      6.24 o
   4   9   3        0.21        0.00      4.53 o
   5   9   3       20.46       11.07      5.34 o
   6   9   3       50.54       57.67      8.66 o
   7   9   3       44.82       48.02      8.75 o
   8   9   3        1.64        3.98      5.42 o
  -4  10   3        0.06        7.42      5.43 o
  -3  10   3        0.57        0.00      8.66 o
  -2  10   3       14.65       19.60     10.15 o
  -1  10   3       65.04       88.00     16.11 o
   0  10   3       39.73       60.71     14.43 o
   1  10   3       27.37       30.92      7.04 o
   2  10   3        0.02        3.49      4.50 o
   3  10   3        1.85       10.54      5.69 o
   4  10   3        0.65        3.84      4.75 o
 -16   0   4        1.02        6.10     11.01 o
 -14   0   4        0.22        6.25      7.33 o
 -12   0   4      716.73      735.89     24.52 o
 -10   0   4      477.97      491.75     13.44 o
  -8   0   4      877.79      982.04     43.32 o
  -6   0   4        0.55       23.95     11.97 o
  -4   0   4    64927.34    58660.23   1224.52 o
  -2   0   4     4328.93     3923.11     64.53 o
   0   0   4      134.35      125.83      3.88 o
   2   0   4     1578.10     1486.00     25.71 o
   4   0   4      636.78      608.59     37.84 o
   6   0   4      189.06      196.55      8.71 o
   8   0   4     1700.26     1919.39     43.91 o
  10   0   4      608.36      652.28     41.61 o
  12   0   4     1129.72     1125.53     32.68 o
  14   0   4        8.81        6.94      4.88 o
  16   0   4       50.91       48.99     16.78 o
 -16   1   4        6.82       15.39      4.49 o
 -15   1   4       35.86       33.89      5.29 o
 -14   1   4       83.26       76.93      6.59 o
 -13   1   4        4.23        0.81      3.85 o
 -12   1   4       44.96       41.96      5.08 o
 -11   1   4      199.52      178.75      6.52 o
 -10   1   4       49.85       58.01      4.05 o
  -9   1   4      307.87      219.12      5.70 o
  -8   1   4     2604.09     2690.02     34.17 o
  -7   1   4     2772.72     3000.42     37.28 o
  -6   1   4      177.70      147.63      3.97 o
  -5   1   4     4398.70     4601.69     54.44 o
  -4   1   4     5942.76     6398.99     74.41 o
  -3   1   4     2520.79     2431.64     29.20 o
  -2   1   4    17063.30    18066.50    205.48 o
  -1   1   4      623.55      527.26      7.86 o
   0   1   4    14299.24    14239.96    200.07 o
   1   1   4    23847.02    23325.43    497.83 o
   2   1   4     3480.47     3468.98     40.79 o
   3   1   4     5874.73     6315.07     73.12 o
   4   1   4       41.04       39.23      1.96 o
   5   1   4      957.45     1022.64     15.30 o
   6   1   4      429.88      393.21      6.99 o
   7   1   4      469.99      427.35      7.91 o
   8   1   4     1469.12     1554.83     21.24 o
   9   1   4      475.72      491.05     10.56 o
  10   1   4        2.64        6.26      2.47 o
  11   1   4      848.32      791.39     22.72 o
  12   1   4       17.07       10.16      3.52 o
  13   1   4       68.86       77.13      6.14 o
  14   1   4      108.89       99.82      8.22 o
  15   1   4       18.36       16.75      4.11 o
  16   1   4       12.96       19.68      4.42 o
 -16   2   4        4.63       11.96      4.29 o
 -15   2   4       55.80       51.20      6.10 o
 -14   2   4       26.90       22.78      4.78 o
 -13   2   4      136.28      136.21      9.38 o
 -12   2   4        4.19        4.22      2.77 o
 -11   2   4        1.96        0.00      2.33 o
 -10   2   4      368.41      370.87      9.34 o
  -9   2   4       86.13       91.36      4.86 o
  -8   2   4       85.02      114.69      7.15 o
  -7   2   4     2106.49     2015.44     26.22 o
  -6   2   4      985.63     1116.91     17.16 o
  -5   2   4     2702.43     3120.42     56.60 o
  -4   2   4      744.87      679.32      9.93 o
  -3   2   4       44.14       40.55      4.50 o
  -2   2   4     3287.53     3355.75     43.52 o
  -1   2   4    18645.52    18775.65    233.11 o
   0   2   4    33689.15    32373.44    531.78 o
   1   2   4    10957.29    11559.14    174.94 o
   2   2   4     6813.38     7041.62     81.45 o
   3   2   4      706.20      684.51     12.18 o
   4   2   4     1000.44     1120.20     15.74 o
   5   2   4      295.39      245.58      4.95 o
   6   2   4     1154.76     1263.82     19.42 o
   7   2   4      131.03      121.33      4.96 o
   8   2   4       31.54       46.78      3.60 o
   9   2   4       35.45       18.51      2.85 o
  10   2   4        0.56        1.16      2.07 o
  11   2   4       67.77       64.48      4.66 o
  12   2   4       37.48       45.54      5.08 o
  13   2   4       11.52       15.50      3.91 o
  14   2   4       62.54       69.03      6.40 o
  15   2   4        0.47        2.46      3.08 o
  16   2   4       20.01       20.73      4.22 o
 -15   3   4        0.26        0.71      3.04 o
 -14   3   4       32.57       53.34      5.69 o
 -13   3   4       84.83       91.28      5.62 o
 -12   3   4      186.18      160.14      7.03 o
 -11   3   4       10.57       18.87      3.23 o
 -10   3   4      427.78      368.01     12.00 o
  -9   3   4      239.12      218.54      6.94 o
  -8   3   4      465.60      526.33     12.89 o
  -7   3   4     1596.31     1574.54     21.47 o
  -6   3   4        0.00        2.18      1.48 o
  -5   3   4      190.88      150.61      4.21 o
  -4   3   4     1251.63     1090.29     15.07 o
  -3   3   4     3242.30     3545.45     42.68 o
  -2   3   4     1273.73     1246.78     24.29 o
  -1   3   4      984.32      918.50     12.58 o
   0   3   4     1104.72     1164.09     15.37 o
   1   3   4        1.18        0.00      0.85 o
   2   3   4     2010.28     2198.31     29.88 o
   3   3   4        0.03        2.11      1.40 o
   4   3   4       87.24      110.20      3.37 o
   5   3   4       54.54       52.01      4.22 o
   6   3   4      164.72      155.58      5.23 o
   7   3   4        5.65        1.94      1.92 o
   8   3   4      159.59      123.49      5.19 o
   9   3   4      326.48      324.04     10.47 o
  10   3   4       82.03       75.09      5.81 o
  11   3   4       55.19       59.38      4.89 o
  12   3   4      156.90      174.14      7.38 o
  13   3   4       27.63       29.61      5.41 o
  14   3   4      187.06      181.88     14.28 o
  15   3   4      130.49      145.85     11.02 o
 -15   4   4       69.43       78.40      7.13 o
 -14   4   4        0.07        0.00      2.88 o
 -13   4   4        0.13        0.81      3.07 o
 -12   4   4       10.22        8.17      3.15 o
 -11   4   4        2.39        8.78      2.97 o
 -10   4   4      203.13      172.76      6.72 o
  -9   4   4        8.45       21.54      3.37 o
  -8   4   4       29.40       49.64      3.78 o
  -7   4   4       45.05       51.35      3.77 o
  -6   4   4        7.30        3.99      2.52 o
  -5   4   4     1616.69     1523.56     20.83 o
  -4   4   4      224.87      181.67      4.70 o
  -3   4   4      600.88      696.58     11.80 o
  -2   4   4        0.61        4.28      2.34 o
  -1   4   4       36.29       28.40      2.06 o
   0   4   4      254.11      245.09      6.84 o
   1   4   4     9006.67     9844.27    114.23 o
   2   4   4     1235.35     1254.08     18.88 o
   3   4   4      507.30      506.54      8.69 o
   4   4   4     4666.95     4996.52     60.03 o
   5   4   4     4223.88     4484.50     54.48 o
   6   4   4        2.01        3.85      2.59 o
   7   4   4       13.18       10.01      2.50 o
   8   4   4       72.30       68.41      4.41 o
   9   4   4      242.49      232.65      7.59 o
  10   4   4      174.87      188.82      7.20 o
  11   4   4       86.55       71.35      5.22 o
  12   4   4      518.34      528.28     13.08 o
  13   4   4        1.38        2.72      3.12 o
  14   4   4       68.36       85.76      6.80 o
  15   4   4        3.86        9.46      3.90 o
 -14   5   4        0.29        3.62      2.96 o
 -13   5   4        1.15        1.66      2.87 o
 -12   5   4       31.64       41.05      4.74 o
 -11   5   4      506.04      424.79     11.29 o
 -10   5   4       32.09       29.18      3.78 o
  -9   5   4        2.71        5.45      2.61 o
  -8   5   4        0.65        0.45      2.15 o
  -7   5   4       34.05       28.88      3.40 o
  -6   5   4       14.33        8.80      2.25 o
  -5   5   4       58.49       61.92      3.24 o
  -4   5   4       12.13       12.86      1.97 o
  -3   5   4      390.52      408.94      7.95 o
  -2   5   4      654.05      631.23     10.59 o
  -1   5   4      401.01      442.69      9.70 o
   0   5   4      619.38      686.85     11.18 o
   1   5   4      231.41      233.52      7.33 o
   2   5   4      194.59      254.30      5.97 o
   3   5   4      474.45      486.16      9.00 o
   4   5   4      189.67      169.31      4.95 o
   5   5   4       10.74       16.23      2.53 o
   6   5   4      419.93      379.99     12.12 o
   7   5   4       25.80       20.37      3.04 o
   8   5   4        0.05        1.88      2.35 o
   9   5   4      379.40      370.73     10.07 o
  10   5   4        0.13        5.95      2.91 o
  11   5   4       14.27       10.02      3.31 o
  12   5   4        5.10       10.05      3.18 o
  13   5   4        1.28        3.78      2.86 o
  14   5   4        6.47       13.68      4.45 o
 -13   6   4        1.91        7.14      3.72 o
 -12   6   4        2.71        8.80      3.70 o
 -11   6   4      265.41      212.60      9.53 o
 -10   6   4       32.18       33.29      4.17 o
  -9   6   4        3.97        0.48      2.73 o
  -8   6   4       17.55       37.87      4.61 o
  -7   6   4      159.73      165.88      6.39 o
  -6   6   4      395.52      411.06      9.98 o
  -5   6   4      168.00      165.60      5.92 o
  -4   6   4      111.44      102.06      4.12 o
  -3   6   4     1824.67     2048.17     30.25 o
  -2   6   4        6.32       10.91      2.16 o
  -1   6   4       27.61       32.99      3.08 o
   0   6   4      573.29      529.66      9.91 o
   1   6   4      541.96      556.88     10.27 o
   2   6   4        1.00        0.40      1.61 o
   3   6   4       37.94       30.04      2.74 o
   4   6   4       99.98       83.24      5.75 o
   5   6   4      193.99      214.63      6.79 o
   6   6   4       22.32       22.69      3.15 o
   7   6   4      121.28      108.98      5.49 o
   8   6   4      373.00      355.39      9.84 o
   9   6   4        5.65        9.52      3.13 o
  10   6   4       15.66       16.73      3.66 o
  11   6   4       13.04       13.35      3.60 o
  12   6   4        0.71        4.08      2.86 o
  13   6   4        1.12        3.50      2.95 o
 -12   7   4       36.90       31.26      4.97 o
 -11   7   4        8.79       12.85      4.40 o
 -10   7   4       24.74       25.00      4.67 o
  -9   7   4      116.62      101.48      6.85 o
  -8   7   4      156.84      133.26      7.41 o
  -7   7   4        0.04        0.00      2.80 o
  -6   7   4       71.59       88.23      5.86 o
  -5   7   4      131.71      147.06      7.07 o
  -4   7   4      188.62      177.52      8.25 o
  -3   7   4      110.10      106.21      6.24 o
  -2   7   4       63.96       59.52      4.31 o
  -1   7   4      412.21      356.00      9.32 o
   0   7   4      102.31      123.84      5.80 o
   1   7   4       32.37       26.43      3.43 o
   2   7   4       56.54       48.13      4.07 o
   3   7   4       36.26       36.83      3.31 o
   4   7   4       53.21       47.46      4.07 o
   5   7   4       39.52       33.63      3.82 o
   6   7   4       15.61       14.44      3.59 o
   7   7   4      229.68      217.55      7.87 o
   8   7   4       19.37       21.39      3.62 o
   9   7   4       60.26       60.17      5.26 o
  10   7   4        0.94        2.50      2.74 o
  11   7   4       12.17       10.61      3.26 o
 -10   8   4        6.96        8.84      4.20 o
  -9   8   4       23.80       29.50      4.71 o
  -8   8   4       10.18        9.52      3.73 o
  -7   8   4       52.48       47.69      5.18 o
  -6   8   4        0.92        0.00      2.94 o
  -5   8   4        3.66        3.77      3.09 o
  -4   8   4        9.31       10.44      3.50 o
  -3   8   4       37.58       42.33      4.78 o
  -2   8   4      257.83      256.98      8.31 o
  -1   8   4       43.44       45.22      4.39 o
   0   8   4       13.19       16.29      3.79 o
   1   8   4      198.76      192.33      7.90 o
   2   8   4       24.16       26.46      3.69 o
   3   8   4      150.63      139.55      9.27 o
   4   8   4      199.16      209.28      8.75 o
   5   8   4      142.97      133.70     11.23 o
   6   8   4       19.85       29.79      6.93 o
   7   8   4      105.35       90.85      8.47 o
   8   8   4       15.36       12.74      4.63 o
   9   8   4        2.83        0.37      3.71 o
  10   8   4       68.24       75.19      7.76 o
  -8   9   4       16.12       23.78      5.81 o
  -7   9   4        2.77        5.04      4.17 o
  -6   9   4       10.28        9.12      4.45 o
  -5   9   4       84.65      108.26      8.58 o
  -4   9   4       89.74       85.13      7.36 o
  -3   9   4       43.51       44.94      6.28 o
  -2   9   4       11.66       12.18      4.64 o
  -1   9   4        0.21        1.59      3.13 o
   0   9   4       45.27       38.98      5.02 o
   1   9   4       39.62       49.43      5.44 o
   2   9   4       38.08       45.25      6.38 o
   3   9   4      128.23      110.99      8.09 o
   4   9   4       75.63       86.64      8.01 o
   5   9   4        7.30       10.26      4.33 o
   6   9   4       56.03       61.79      7.39 o
   7   9   4        0.07        1.99      3.64 o
  -4  10   4        0.48        2.17      7.14 o
  -3  10   4       27.91       33.29      6.96 o
  -2  10   4        3.94       16.62      8.88 o
  -1  10   4        2.26        2.88      5.42 o
   0  10   4        1.17        0.55      3.61 o
   1  10   4       26.22       27.11      6.29 o
   2  10   4        3.47        6.80      6.12 o
   3  10   4       12.51       14.15     10.37 o
 -15   0   5       19.92       37.27      7.96 o
 -13   0   5      199.55      188.48     18.81 o
 -11   0   5      146.89      148.40      9.92 o
  -9   0   5      220.64      212.27      8.03 o
  -7   0   5      494.89      547.43     18.70 o
  -5   0   5     2037.67     2232.96     39.22 o
  -3   0   5    69848.94    62578.28   1013.06 o
  -1   0   5    11739.94    11363.64    183.52 o
   1   0   5       97.38      131.19      3.53 o
   3   0   5     2391.76     2280.54     38.99 o
   5   0   5     4153.65     4143.13     69.84 o
   7   0   5     2332.81     2579.95     46.03 o
   9   0   5    10448.54    11192.33    229.99 o
  11   0   5       20.18       20.76      5.85 o
  13   0   5      199.26      165.85     14.05 o
  15   0   5       29.77       36.31      7.38 o
 -16   1   5        1.00        1.52      3.60 o
 -15   1   5       22.58       28.85      5.08 o
 -14   1   5       42.48       49.49      5.88 o
 -13   1   5       36.37       30.32      4.77 o
 -12   1   5        6.30        8.61      3.68 o
 -11   1   5        0.17        1.34      2.51 o
 -10   1   5       97.70       89.14      4.79 o
  -9   1   5      228.63      251.32      6.19 o
  -8   1   5      426.50      541.94     10.06 o
  -7   1   5     5845.68     5960.73    104.17 o
  -6   1   5       32.70       21.08      2.65 o
  -5   1   5      196.30      172.70      5.31 o
  -4   1   5    13527.62    14148.17    161.92 o
  -3   1   5     3297.86     3181.42     37.78 o
  -2   1   5     4262.42     4541.63     52.86 o
  -1   1   5      683.59      772.91      9.93 o
   0   1   5     2321.71     2614.48     43.99 o
   1   1   5     4425.78     4910.06     56.98 o
   2   1   5     3404.96     3346.94     43.23 o
   3   1   5      379.65      343.92      5.64 o
   4   1   5      289.30      309.35      6.03 o
   5   1   5      714.10      685.33     10.19 o
   6   1   5      225.17      209.35      4.78 o
   7   1   5      822.37      890.74     14.03 o
   8   1   5       29.06       28.22      2.58 o
   9   1   5      170.34      151.87      5.67 o
  10   1   5        0.79        2.64      2.33 o
  11   1   5      246.33      238.50      9.59 o
  12   1   5        0.04        0.00      2.81 o
  13   1   5      109.87      119.93      7.05 o
  14   1   5       12.90       22.93      4.56 o
  15   1   5        0.18        0.00      3.98 o
  16   1   5        7.86       10.52      3.76 o
 -16   2   5        0.10        2.82      3.91 o
 -15   2   5        1.88        6.42      3.70 o
 -14   2   5       12.64       19.57      5.50 o
 -13   2   5       48.49       58.38      5.74 o
 -12   2   5        5.22       10.24      3.10 o
 -11   2   5       30.47       37.77      4.50 o
 -10   2   5       22.80       26.78      5.83 o
  -9   2   5      122.82      119.79      5.40 o
  -8   2   5     1168.06     1072.92     19.09 o
  -7   2   5     1799.67     1848.98     24.42 o
  -6   2   5     1452.17     1633.74     21.62 o
  -5   2   5     4241.46     4669.06     55.56 o
  -4   2   5     1321.89     1396.62     18.21 o
  -3   2   5     2669.20     2756.98     33.28 o
  -2   2   5      777.88      820.00     11.03 o
  -1   2   5     1436.79     1525.07     20.64 o
   0   2   5       18.53       23.47      1.33 o
   1   2   5      173.73      125.89      4.16 o
   2   2   5     5519.95     6163.49     78.47 o
   3   2   5        2.93        1.60      1.07 o
   4   2   5      394.52      373.39      6.46 o
   5   2   5      622.14      652.89     10.03 o
   6   2   5        1.51        1.79      1.29 o
   7   2   5      321.10      304.92      7.47 o
   8   2   5      720.34      792.08     14.36 o
   9   2   5      187.52      195.13      6.52 o
  10   2   5       89.74       93.53      5.09 o
  11   2   5      102.25       85.11      5.16 o
  12   2   5       25.89       23.14      4.38 o
  13   2   5        9.90       13.01      3.90 o
  14   2   5        0.38        3.70      3.15 o
  15   2   5        0.11        2.88      3.49 o
 -15   3   5        0.06        1.45      3.45 o
 -14   3   5       32.06       29.34      4.89 o
 -13   3   5       30.22       36.38      5.13 o
 -12   3   5        3.25        3.94      2.81 o
 -11   3   5        0.97        1.73      2.32 o
 -10   3   5       23.14       31.48      3.59 o
  -9   3   5       27.35       22.05      3.05 o
  -8   3   5      302.38      301.13     11.72 o
  -7   3   5      324.12      399.64      7.78 o
  -6   3   5     3951.23     4234.12     54.34 o
  -5   3   5     1046.36      977.48     14.09 o
  -4   3   5      857.55      825.30     12.07 o
  -3   3   5      145.08      101.82      3.10 o
  -2   3   5     1438.49     1497.93     19.31 o
  -1   3   5      474.85      418.09      6.76 o
   0   3   5     3593.64     3612.25     43.08 o
   1   3   5       19.23       18.83      1.51 o
   2   3   5     6893.56     7382.33     85.96 o
   3   3   5     3577.76     3520.50     46.60 o
   4   3   5        0.81        2.88      1.21 o
   5   3   5      457.74      465.77      9.11 o
   6   3   5      102.56       74.76      3.45 o
   7   3   5      370.45      333.58      8.16 o
   8   3   5      574.32      596.49     12.12 o
   9   3   5       53.26       47.52      3.96 o
  10   3   5      332.95      313.63     12.66 o
  11   3   5      574.43      608.16     13.55 o
  12   3   5      286.74      255.17      8.60 o
  13   3   5        0.46        0.00      3.02 o
  14   3   5       22.83       14.69      4.39 o
  15   3   5       10.60       17.64      4.25 o
 -15   4   5       21.31       32.13      5.00 o
 -14   4   5       13.50       22.33      4.35 o
 -13   4   5      128.25      121.99      7.90 o
 -12   4   5        9.43        4.73      3.00 o
 -11   4   5       69.36       58.90      4.81 o
 -10   4   5      222.37      194.20      7.05 o
  -9   4   5       45.48       51.19      4.16 o
  -8   4   5      408.07      371.48     10.44 o
  -7   4   5      781.88      737.07     25.03 o
  -6   4   5      400.47      376.03      7.52 o
  -5   4   5        0.95        2.80      1.56 o
  -4   4   5     1770.85     1833.58     24.16 o
  -3   4   5       46.27       51.63      2.81 o
  -2   4   5       40.88       35.98      2.25 o
  -1   4   5     2291.25     2695.78     33.46 o
   0   4   5      751.17      705.51     10.74 o
   1   4   5     1143.76     1162.00     16.09 o
   2   4   5     3387.20     3603.46     43.94 o
   3   4   5      833.02      819.27     12.40 o
   4   4   5        4.35       16.06      2.72 o
   5   4   5      271.50      299.77      6.68 o
   6   4   5      285.74      277.09      7.42 o
   7   4   5     2576.10     2464.31     47.18 o
   8   4   5       40.56       43.50      4.04 o
   9   4   5        0.02        0.88      2.42 o
  10   4   5       21.73       17.78      3.35 o
  11   4   5       24.13       24.53      3.89 o
  12   4   5      302.87      319.27     14.39 o
  13   4   5        6.53        3.15      3.22 o
  14   4   5       14.38       18.60      4.53 o
 -14   5   5       24.79       34.47      4.50 o
 -13   5   5       12.00       21.79      4.04 o
 -12   5   5        0.00        2.03      2.76 o
 -11   5   5       27.19       17.09      3.67 o
 -10   5   5       17.12       11.80      3.09 o
  -9   5   5      194.32      154.74      6.35 o
  -8   5   5       47.86       61.33      4.42 o
  -7   5   5      278.58      254.99      9.94 o
  -6   5   5      119.93      123.70      5.01 o
  -5   5   5      189.40      161.37      6.32 o
  -4   5   5        1.48        1.79      1.51 o
  -3   5   5        0.15        0.00      1.86 o
  -2   5   5      268.41      274.06      6.16 o
  -1   5   5      112.33      154.45      4.51 o
   0   5   5       68.89       49.29      2.80 o
   1   5   5      571.08      589.26     10.05 o
   2   5   5      231.66      251.47      5.90 o
   3   5   5      129.99      155.75      4.68 o
   4   5   5       13.26       19.90      2.26 o
   5   5   5       54.12       46.23      3.49 o
   6   5   5      252.98      243.87      7.26 o
   7   5   5       68.33       81.39      4.63 o
   8   5   5      161.61      150.79      6.20 o
   9   5   5        3.24        3.35      2.69 o
  10   5   5      323.12      337.80      9.88 o
  11   5   5        4.39        1.84      2.90 o
  12   5   5       13.14       11.11      3.32 o
  13   5   5       16.55       18.10      3.57 o
  14   5   5        3.43       17.30      4.62 o
 -13   6   5        2.47        9.73      4.66 o
 -12   6   5      225.57      173.09      8.58 o
 -11   6   5       47.72       54.39      5.91 o
 -10   6   5       45.85       67.74      6.05 o
  -9   6   5      190.49      194.88      8.43 o
  -8   6   5       15.89       10.93      3.43 o
  -7   6   5       93.06       95.28      5.75 o
  -6   6   5      356.13      345.40     12.10 o
  -5   6   5       67.59       62.34      4.10 o
  -4   6   5       82.63       68.10      3.24 o
  -3   6   5        1.52        1.71      1.77 o
  -2   6   5      828.48      892.80     15.59 o
  -1   6   5      104.54       94.72      4.63 o
   0   6   5      252.96      262.53      8.18 o
   1   6   5      177.98      185.83      5.48 o
   2   6   5      218.67      187.20      5.45 o
   3   6   5       26.05       17.09      2.31 o
   4   6   5       52.25       52.86      3.72 o
   5   6   5      256.72      247.64      8.22 o
   6   6   5       29.66       38.27      3.78 o
   7   6   5       19.68       25.69      3.47 o
   8   6   5       28.37       23.00      3.53 o
   9   6   5        0.75        4.54      2.95 o
  10   6   5       47.37       48.89      4.83 o
  11   6   5       10.39       10.37      3.20 o
  12   6   5        1.01        1.79      2.89 o
  13   6   5        1.74        6.47      3.20 o
 -12   7   5        0.25        9.20      3.77 o
 -11   7   5       17.32       16.79      4.04 o
 -10   7   5        6.35       16.70      4.15 o
  -9   7   5       34.20       37.41      5.07 o
  -8   7   5       11.61        9.25      3.53 o
  -7   7   5        0.05        0.00      2.67 o
  -6   7   5       49.46       52.52      6.94 o
  -5   7   5      263.08      246.26      8.96 o
  -4   7   5      216.17      206.21      9.84 o
  -3   7   5        8.16       10.15      2.72 o
  -2   7   5      298.81      231.88      7.44 o
  -1   7   5      827.01      720.79     14.44 o
   0   7   5       77.00       78.75      4.72 o
   1   7   5       57.91       61.84      4.36 o
   2   7   5      218.09      206.22      7.05 o
   3   7   5        5.37        6.14      2.51 o
   4   7   5        8.32        6.44      2.87 o
   5   7   5       11.48       12.54      3.25 o
   6   7   5        2.91        6.11      3.09 o
   7   7   5      151.23      116.09      6.83 o
   8   7   5        2.86        3.25      2.90 o
   9   7   5       14.56       10.12      3.19 o
  10   7   5        0.78        5.73      3.12 o
  11   7   5        0.72        7.45      3.15 o
 -10   8   5        2.78       10.72      3.79 o
  -9   8   5        8.72       14.59      3.85 o
  -8   8   5        1.77        8.22      3.27 o
  -7   8   5        0.01        0.79      3.07 o
  -6   8   5        0.14        2.05      3.13 o
  -5   8   5       19.64        8.28      4.63 o
  -4   8   5      104.52       80.36      5.87 o
  -3   8   5      117.81      112.29      6.20 o
  -2   8   5       90.20      114.42      5.75 o
  -1   8   5      121.53      115.56      5.88 o
   0   8   5        6.04        5.78      3.35 o
   1   8   5       49.72       47.51      6.54 o
   2   8   5      535.69      565.65     13.07 o
   3   8   5      407.68      368.34     13.84 o
   4   8   5      454.29      393.80     15.67 o
   5   8   5       63.38       79.24      7.16 o
   6   8   5       13.54        9.36      4.26 o
   7   8   5      160.31      173.50     10.03 o
   8   8   5       15.89       22.29      7.80 o
   9   8   5        0.00        0.00      3.82 o
  10   8   5        1.43        4.15      4.57 o
  -8   9   5       16.28       22.06      7.75 o
  -7   9   5        0.56        3.24      3.79 o
  -6   9   5        5.80        5.55      4.21 o
  -5   9   5       85.03       80.06      7.98 o
  -4   9   5       13.38       16.04      4.95 o
  -3   9   5       69.71       74.02      6.98 o
  -2   9   5       34.98       51.31      5.69 o
  -1   9   5       25.81       24.62      4.69 o
   0   9   5       30.03       25.73      4.56 o
   1   9   5       19.60       28.96      4.47 o
   2   9   5        4.40        7.34      4.14 o
   3   9   5        0.00        2.86      4.80 o
   4   9   5        5.89        3.23      3.95 o
   5   9   5       10.12       10.40      4.27 o
   6   9   5       51.40       55.02      6.96 o
   7   9   5       18.60       21.25      6.74 o
  -3  10   5       12.43       20.70      4.69 o
  -2  10   5        5.88        4.83      5.98 o
  -1  10   5       12.94        5.48      4.15 o
   0  10   5        6.11       13.02      4.35 o
   1  10   5       25.48       28.49      7.04 o
   2  10   5        6.14       24.61      6.28 o
   3  10   5       19.63       19.62      6.17 o
 -16   0   6        0.00        0.00      8.82 o
 -14   0   6       19.81       21.33      8.06 o
 -12   0   6       11.84        9.34      5.17 o
 -10   0   6       26.89       28.81      4.13 o
  -8   0   6     4021.53     4292.99     90.58 o
  -6   0   6      268.94      294.38      8.38 o
  -4   0   6      401.42      522.60     11.42 o
  -2   0   6     4516.25     4370.48     72.06 o
   0   0   6      400.46      409.90      8.12 o
   2   0   6       22.94       29.26      6.33 o
   4   0   6     2053.55     1717.94     30.64 o
   6   0   6      760.37      752.63     16.09 o
   8   0   6     8106.08     8937.06    148.40 o
  10   0   6      631.58      665.38     21.44 o
  12   0   6        8.08        9.17      4.66 o
  14   0   6      276.67      263.82     18.59 o
  16   0   6        9.26       15.31      5.39 o
 -16   1   6        0.12        0.00      3.34 o
 -15   1   6       13.85       13.33      4.39 o
 -14   1   6        7.46        7.10      3.96 o
 -13   1   6      112.92      116.24      7.02 o
 -12   1   6       91.91       86.07      6.07 o
 -11   1   6      314.18      288.87     10.77 o
 -10   1   6       28.51       28.62      3.41 o
  -9   1   6       18.41       13.18      2.30 o
  -8   1   6      870.58      886.72     13.71 o
  -7   1   6     2796.01     2588.17     49.09 o
  -6   1   6      550.54      545.75     10.11 o
  -5   1   6      898.10     1024.95     14.21 o
  -4   1   6     5014.13     5392.95     63.22 o
  -3   1   6    18287.68    19163.70    218.21 o
  -2   1   6     1103.32     1090.73     13.94 o
  -1   1   6     1492.30     1415.31     17.38 o
   0   1   6    16164.71    15844.03    198.55 o
   1   1   6    17286.80    17600.18    258.99 o
   2   1   6     4385.46     3920.70     64.98 o
   3   1   6     5095.06     4872.11     57.04 o
   4   1   6      641.17      783.13     11.11 o
   5   1   6        4.13        1.48      1.17 o
   6   1   6     2098.96     2207.44     28.06 o
   7   1   6        1.73        4.66      1.67 o
   8   1   6     1504.72     1550.78     21.34 o
   9   1   6      139.66      133.15      5.85 o
  10   1   6      143.53      137.96      5.63 o
  11   1   6       43.17       47.37      4.84 o
  12   1   6      643.77      602.40     15.27 o
  13   1   6        0.01        0.00      2.67 o
  14   1   6       79.91       99.01      6.71 o
  15   1   6      169.45      155.06     12.10 o
  16   1   6        6.08        7.53      3.65 o
 -16   2   6       12.33       15.94      4.34 o
 -15   2   6       14.34       19.08      4.61 o
 -14   2   6      124.73      132.75      7.73 o
 -13   2   6        0.01        0.00      3.18 o
 -12   2   6        5.04       15.10      4.14 o
 -11   2   6       38.42       39.86      4.05 o
 -10   2   6     1191.14     1207.37     33.92 o
  -9   2   6      335.39      286.96      8.89 o
  -8   2   6     2144.27     2166.55     28.50 o
  -7   2   6     3116.61     3121.73     38.98 o
  -6   2   6       14.69        9.01      1.72 o
  -5   2   6       60.32       39.10      2.38 o
  -4   2   6       48.86       52.48      2.41 o
  -3   2   6     1622.60     1364.31     17.58 o
  -2   2   6      220.54      290.29      4.92 o
  -1   2   6      360.12      418.48      7.16 o
   0   2   6     9035.64     9264.45    117.22 o
   1   2   6      322.18      301.15      4.96 o
   2   2   6      402.33      451.16      8.99 o
   3   2   6      150.08      157.81      3.68 o
   4   2   6     3802.32     4154.17     49.59 o
   5   2   6     3331.65     3522.84     42.80 o
   6   2   6      364.43      305.55      6.18 o
   7   2   6      231.45      242.56      6.56 o
   8   2   6      720.34      745.67     13.88 o
   9   2   6      182.37      161.06      5.95 o
  10   2   6      407.07      413.99     10.13 o
  11   2   6      176.81      145.53      6.34 o
  12   2   6       15.34       24.83      4.59 o
  13   2   6       83.14       79.20      5.96 o
  14   2   6       66.25       48.69      5.69 o
  15   2   6       62.12       65.82      6.36 o
 -15   3   6        0.22        2.58      3.65 o
 -14   3   6       28.39       38.11      8.18 o
 -13   3   6        0.43        0.31      2.76 o
 -12   3   6       43.29       47.50      4.71 o
 -11   3   6        1.53        2.13      2.56 o
 -10   3   6        5.30       10.22      2.89 o
  -9   3   6        0.26        0.00      2.11 o
  -8   3   6       50.01       39.05      3.45 o
  -7   3   6      365.81      395.31      7.76 o
  -6   3   6      177.76      200.24      5.07 o
  -5   3   6     2957.61     3174.18     39.16 o
  -4   3   6       88.45       79.46      2.96 o
  -3   3   6      296.11      242.78      4.94 o
  -2   3   6      118.20      143.87      3.51 o
  -1   3   6     4650.57     5235.88     61.53 o
   0   3   6      609.45      711.29     10.18 o
   1   3   6       13.15        8.26      1.23 o
   2   3   6       48.77       54.09      2.76 o
   3   3   6      667.93      638.54     10.66 o
   4   3   6       92.88      123.18      5.44 o
   5   3   6      639.51      651.30     10.40 o
   6   3   6      199.22      197.21      4.92 o
   7   3   6        1.56        0.02      1.78 o
   8   3   6      246.25      231.10      7.00 o
   9   3   6       39.60       36.17      3.77 o
  10   3   6        6.64        9.25      2.88 o
  11   3   6     1135.31     1123.34     20.50 o
  12   3   6      166.60      192.43      7.52 o
  13   3   6        0.48        1.01      3.21 o
  14   3   6      152.26      140.50      7.75 o
  15   3   6       52.02       73.31      6.61 o
 -15   4   6        1.15        5.47      3.48 o
 -14   4   6        0.18        0.00      3.07 o
 -13   4   6        6.66        8.11      3.27 o
 -12   4   6       21.14       20.91      3.71 o
 -11   4   6        1.41        0.00      2.38 o
 -10   4   6       19.90       21.58      3.44 o
  -9   4   6       19.62       31.65      3.57 o
  -8   4   6      176.50      184.93      6.33 o
  -7   4   6        9.43       15.28      2.64 o
  -6   4   6      111.12      114.43      4.01 o
  -5   4   6        0.12        2.37      1.43 o
  -4   4   6      295.34      315.03      8.17 o
  -3   4   6      204.68      157.19      5.83 o
  -2   4   6     2179.23     1995.74     25.64 o
  -1   4   6     1699.20     1860.25     26.22 o
   0   4   6     3219.60     3498.19     51.60 o
   1   4   6        0.00        0.66      1.36 o
   2   4   6      383.93      322.10      6.36 o
   3   4   6        0.44        0.32      1.21 o
   4   4   6      922.67      838.82     12.89 o
   5   4   6     1090.94     1111.60     16.24 o
   6   4   6        1.63        0.00      1.88 o
   7   4   6      188.12      192.31      6.49 o
   8   4   6      780.67      779.97     15.04 o
   9   4   6        0.17        0.00      2.35 o
  10   4   6       69.30       77.45      5.12 o
  11   4   6      100.10      105.94      7.65 o
  12   4   6      152.73      163.50      7.38 o
  13   4   6      293.88      274.48     16.65 o
  14   4   6       47.04       58.39      7.08 o
 -14   5   6        3.79        4.17      3.62 o
 -13   5   6        1.78        3.84      3.05 o
 -12   5   6       86.81       78.92      5.54 o
 -11   5   6       43.55       41.20      4.73 o
 -10   5   6      385.47      413.49     10.84 o
  -9   5   6      106.90       92.09      5.20 o
  -8   5   6        1.23        2.33      2.31 o
  -7   5   6       36.98       28.89      3.30 o
  -6   5   6      157.65      160.24      6.81 o
  -5   5   6       74.05       68.26      3.48 o
  -4   5   6      808.60      816.69     13.07 o
  -3   5   6      403.37      372.42      7.67 o
  -2   5   6     1298.59     1408.39     19.63 o
  -1   5   6       47.00       43.08      3.28 o
   0   5   6       36.43       58.63      3.03 o
   1   5   6      146.59      148.71      4.42 o
   2   5   6      240.61      216.79      5.97 o
   3   5   6      389.30      391.57      7.79 o
   4   5   6       21.25       13.47      2.28 o
   5   5   6       66.79       68.21      4.93 o
   6   5   6      277.51      283.86      7.82 o
   7   5   6      190.79      184.98      6.56 o
   8   5   6        0.05        2.23      2.44 o
   9   5   6      437.53      388.35     13.49 o
  10   5   6       19.89       22.59      3.77 o
  11   5   6       31.32       34.27      4.34 o
  12   5   6        8.19        7.43      3.25 o
  13   5   6       18.82       25.89      3.99 o
  14   5   6        0.52        1.45      3.27 o
 -13   6   6       32.50       52.08      5.85 o
 -12   6   6       88.98       90.99      6.61 o
 -11   6   6        0.04        1.68      3.42 o
 -10   6   6        6.95        3.20      3.25 o
  -9   6   6       10.93        0.00      2.95 o
  -8   6   6       39.60       61.28      5.32 o
  -7   6   6        0.35        0.00      2.78 o
  -6   6   6      151.32      145.37      6.91 o
  -5   6   6      192.55      168.06      7.99 o
  -4   6   6      141.20      142.19      5.95 o
  -3   6   6        5.24        0.00      2.12 o
  -2   6   6      387.36      454.97     11.51 o
  -1   6   6     1019.57     1060.03     18.28 o
   0   6   6       34.67       23.74      2.66 o
   1   6   6       37.29       58.58      3.43 o
   2   6   6        5.16       10.13      2.06 o
   3   6   6       10.33        2.95      1.77 o
   4   6   6        2.99        5.73      2.18 o
   5   6   6       50.16       60.63      4.51 o
   6   6   6        7.05       11.83      3.30 o
   7   6   6      337.13      353.08      9.58 o
   8   6   6        1.94        2.59      2.58 o
   9   6   6      123.82      128.23      8.34 o
  10   6   6        0.05        3.93      2.85 o
  11   6   6       95.64      103.88      6.12 o
  12   6   6        0.31        2.59      2.84 o
  13   6   6        1.76        6.61      3.50 o
 -12   7   6       23.95       30.99      4.86 o
 -11   7   6        9.91       15.68      3.97 o
 -10   7   6        5.32       12.29      3.75 o
  -9   7   6       12.47        9.05      3.67 o
  -8   7   6       20.79       18.31      4.20 o
  -7   7   6       16.32       20.13      4.52 o
  -6   7   6       45.25       46.46      5.04 o
  -5   7   6      119.20      138.41      9.82 o
  -4   7   6       47.30       37.42      3.86 o
  -3   7   6        1.75        1.03      3.34 o
  -2   7   6      426.43      382.54      9.82 o
  -1   7   6      721.33      726.01     19.58 o
   0   7   6        0.04        0.00      2.31 o
   1   7   6     1010.49     1061.46     18.99 o
   2   7   6      678.48      664.39     15.55 o
   3   7   6      389.40      358.10     10.74 o
   4   7   6       46.20       43.94      5.03 o
   5   7   6        1.88        9.32      3.21 o
   6   7   6       16.98       10.55      4.96 o
   7   7   6      104.65      107.26     10.55 o
   8   7   6      186.11      175.88     13.16 o
   9   7   6        4.86        5.55      3.17 o
  10   7   6       18.66       29.45      5.63 o
  11   7   6        1.11        4.29      4.28 o
 -10   8   6       64.97       66.15      8.41 o
  -9   8   6       34.78       35.24      6.05 o
  -8   8   6       44.06       35.25      6.07 o
  -7   8   6       11.74       26.16      5.57 o
  -6   8   6       96.52       92.27      7.57 o
  -5   8   6        1.70        0.00      3.55 o
  -4   8   6       45.02       30.42      5.49 o
  -3   8   6        0.65        0.76      3.38 o
  -2   8   6       74.42       81.37      6.03 o
  -1   8   6      251.86      221.70      8.86 o
   0   8   6        6.38        7.71      3.54 o
   1   8   6      391.29      367.06     12.54 o
   2   8   6       95.97      109.67      6.85 o
   3   8   6      366.53      380.11     14.29 o
   4   8   6       46.70       51.57      8.06 o
   5   8   6        7.22        6.32      5.26 o
   6   8   6       54.85       67.62      7.40 o
   7   8   6       10.43       10.70      4.40 o
   8   8   6        0.22        1.97      3.78 o
   9   8   6       12.80       18.57      7.23 o
  -7   9   6        8.03       11.63      5.92 o
  -6   9   6       22.47       41.07      6.29 o
  -5   9   6       41.41       42.14      6.42 o
  -4   9   6        1.22        1.74      3.22 o
  -3   9   6        2.36        3.92      4.18 o
  -2   9   6      128.89      104.59     11.72 o
  -1   9   6       14.60       13.28      4.01 o
   0   9   6       61.96       61.30      6.06 o
   1   9   6       11.46       15.25      4.07 o
   2   9   6      164.39      144.42     11.46 o
   3   9   6       46.47       47.63      6.48 o
   4   9   6        6.69       15.44      4.54 o
   5   9   6       21.63       48.28     11.83 o
   6   9   6        3.46        0.00      3.44 o
   7   9   6        0.13        6.06      3.96 o
  -3  10   6        3.67        7.23      3.82 o
  -2  10   6       13.25       27.18      5.71 o
  -1  10   6       11.64       11.09      5.83 o
   0  10   6        0.00        8.98      5.06 o
   1  10   6        3.34        1.82      3.60 o
   2  10   6        2.34        9.34      4.92 o
   3  10   6        0.00        4.76      5.16 o
 -15   0   7       12.20       29.53      9.90 o
 -13   0   7       72.31       73.93      9.22 o
 -11   0   7      461.48      439.58     17.32 o
  -9   0   7     1346.62     1344.42     27.51 o
  -7   0   7        0.04        3.40      2.72 o
  -5   0   7     4332.18     4341.28     73.28 o
  -3   0   7      348.08      255.77      6.66 o
  -1   0   7    38190.44    34662.65    569.89 o
   1   0   7     1676.28     1534.81     26.65 o
   3   0   7    15117.18    14818.79    239.34 o
   5   0   7      521.48      547.82     12.40 o
   7   0   7      457.64      573.73     13.77 o
   9   0   7     3041.76     2987.90     67.11 o
  11   0   7      624.70      550.42     19.80 o
  13   0   7       54.12       49.75      7.73 o
  15   0   7        0.52        9.27      9.04 o
 -16   1   7       31.36       27.34      5.21 o
 -15   1   7        0.18        0.00      3.41 o
 -14   1   7        1.51        0.80      3.29 o
 -13   1   7      191.88      203.80     11.02 o
 -12   1   7       83.40       86.66      7.83 o
 -11   1   7      217.36      285.28      8.45 o
 -10   1   7       29.64       33.58      3.59 o
  -9   1   7        8.21        8.82      2.22 o
  -8   1   7       14.80        8.34      2.11 o
  -7   1   7      437.10      360.71      7.28 o
  -6   1   7      220.87      232.09     10.55 o
  -5   1   7       26.48       28.59      2.07 o
  -4   1   7     2205.14     2414.30     29.67 o
  -3   1   7     3567.64     3580.19     97.89 o
  -2   1   7      664.74      625.69      8.74 o
  -1   1   7      796.84      749.81     10.76 o
   0   1   7     2401.53     2285.38     34.18 o
   1   1   7      181.01      199.79      3.81 o
   2   1   7      997.53     1012.82     13.24 o
   3   1   7     2149.63     2237.02     27.42 o
   4   1   7     5885.90     6450.92     75.37 o
   5   1   7     3920.04     4046.11     48.59 o
   6   1   7      233.23      223.08      5.17 o
   7   1   7      186.92      164.89      4.71 o
   8   1   7        2.89        3.52      1.79 o
   9   1   7       70.09       76.38      6.71 o
  10   1   7       24.32       24.62      3.21 o
  11   1   7        0.12        0.15      2.62 o
  12   1   7        0.54        0.31      2.92 o
  13   1   7      182.21      184.76      8.52 o
  14   1   7        0.44        6.69      3.65 o
  15   1   7       23.67       30.37      4.84 o
 -16   2   7        0.02        1.58      3.75 o
 -15   2   7        5.55        0.00      3.28 o
 -14   2   7       17.40       19.76      5.00 o
 -13   2   7       92.83       81.60      6.29 o
 -12   2   7        7.23        8.80      3.01 o
 -11   2   7      718.12      645.03     13.75 o
 -10   2   7      137.72      122.55      7.21 o
  -9   2   7      647.84      740.87     14.18 o
  -8   2   7      232.88      241.26      6.07 o
  -7   2   7     2430.47     2668.17     33.94 o
  -6   2   7       34.45       33.09      2.54 o
  -5   2   7     1082.71     1049.84     16.04 o
  -4   2   7      163.23      157.61      5.31 o
  -3   2   7     7011.78     7441.60     86.37 o
  -2   2   7      565.80      495.42      7.99 o
  -1   2   7      908.27     1055.28     15.37 o
   0   2   7     1424.87     1464.90     22.45 o
   1   2   7     4478.45     4260.46     50.11 o
   2   2   7      641.99      698.16     11.93 o
   3   2   7      619.19      630.02      9.82 o
   4   2   7      168.13      145.51      3.82 o
   5   2   7     1019.04      985.75     14.09 o
   6   2   7      108.57      106.82      3.72 o
   7   2   7       27.27       39.40      3.27 o
   8   2   7      236.95      202.64      7.33 o
   9   2   7      116.56      113.00      5.17 o
  10   2   7      802.11      805.98     22.43 o
  11   2   7      791.72      756.76     15.27 o
  12   2   7      232.83      225.92      9.17 o
  13   2   7        8.03        5.25      3.28 o
  14   2   7        1.73        4.33      3.37 o
  15   2   7        0.74        5.57      3.54 o
 -15   3   7       11.23       12.50      4.15 o
 -14   3   7       49.23       58.82      6.23 o
 -13   3   7       31.89       42.03      4.62 o
 -12   3   7      188.91      203.90      7.61 o
 -11   3   7        6.53        5.18      2.91 o
 -10   3   7       71.59       62.17      4.56 o
  -9   3   7      393.62      357.95      9.14 o
  -8   3   7      677.25      687.98     13.26 o
  -7   3   7      119.10      101.03      3.90 o
  -6   3   7      333.68      388.31      7.52 o
  -5   3   7       45.64       45.73      2.74 o
  -4   3   7      101.26       98.75      3.31 o
  -3   3   7       50.33       33.15      2.05 o
  -2   3   7     1811.16     1854.53     25.54 o
  -1   3   7     1201.30     1201.27     15.83 o
   0   3   7        2.43        2.15      1.46 o
   1   3   7     2046.87     2155.08     26.85 o
   2   3   7    14020.76    14183.56    162.73 o
   3   3   7     4188.11     4500.45     53.76 o
   4   3   7     2401.29     2558.07     32.07 o
   5   3   7      115.53      112.80      4.44 o
   6   3   7      323.53      276.62      6.08 o
   7   3   7      251.74      247.01      6.92 o
   8   3   7      479.71      496.99     10.89 o
   9   3   7      702.20      663.45     17.95 o
  10   3   7      743.35      764.01     15.37 o
  11   3   7        1.92        1.48      2.97 o
  12   3   7       88.10       85.76      5.59 o
  13   3   7       64.76       50.20      5.63 o
  14   3   7       23.16       37.82      5.11 o
  15   3   7        5.96        9.11      3.73 o
 -15   4   7       10.19       14.85      3.67 o
 -14   4   7        2.71        0.81      3.64 o
 -13   4   7       33.80       31.81      4.25 o
 -12   4   7       97.10       80.33      5.41 o
 -11   4   7      181.59      154.04      6.69 o
 -10   4   7      313.78      271.84      8.31 o
  -9   4   7      286.00      259.31      7.88 o
  -8   4   7      202.69      193.56      7.28 o
  -7   4   7        2.25        0.00      1.65 o
  -6   4   7       20.97       23.39      2.32 o
  -5   4   7       99.80       94.96      3.65 o
  -4   4   7      219.59      247.40      5.58 o
  -3   4   7      960.28      955.64     15.11 o
  -2   4   7      642.64      563.21      9.56 o
  -1   4   7      303.47      304.76      8.63 o
   0   4   7       47.14       77.01      2.88 o
   1   4   7      759.65      762.51     11.48 o
   2   4   7      155.96      162.02      4.29 o
   3   4   7       21.65       23.29      2.12 o
   4   4   7      149.87      189.90      4.93 o
   5   4   7      826.17      875.30     13.55 o
   6   4   7      363.26      382.21     10.45 o
   7   4   7        1.56        2.02      2.48 o
   8   4   7     1845.99     1880.04     29.16 o
   9   4   7     1122.94     1066.57     19.24 o
  10   4   7        0.78        2.87      2.66 o
  11   4   7      531.66      519.35     12.76 o
  12   4   7       20.69       27.66      4.19 o
  13   4   7       17.93       22.97      5.16 o
  14   4   7       25.76       41.22      5.41 o
 -14   5   7        1.53        0.00      3.14 o
 -13   5   7        2.66        7.30      3.56 o
 -12   5   7        5.61        1.58      3.58 o
 -11   5   7        0.03        0.14      3.10 o
 -10   5   7      144.22      127.92      7.96 o
  -9   5   7       42.17       37.03      3.90 o
  -8   5   7        0.22        0.00      2.57 o
  -7   5   7      140.07      132.01      5.67 o
  -6   5   7       10.19        6.40      2.12 o
  -5   5   7      307.40      326.53      8.09 o
  -4   5   7      655.71      688.35     11.51 o
  -3   5   7        5.57       15.34      1.97 o
  -2   5   7       16.15       21.50      2.14 o
  -1   5   7       19.08       38.89      3.01 o
   0   5   7      527.90      501.57      8.93 o
   1   5   7        0.00        1.20      1.66 o
   2   5   7        8.70       14.36      2.06 o
   3   5   7      121.54      134.46      4.34 o
   4   5   7        8.12        4.67      1.75 o
   5   5   7      102.48      114.73      6.04 o
   6   5   7       45.16       43.44      3.66 o
   7   5   7      282.97      268.83      8.01 o
   8   5   7        0.02        5.86      2.63 o
   9   5   7      449.15      456.74     11.50 o
  10   5   7        7.40        4.96      2.99 o
  11   5   7       22.81       22.22      3.84 o
  12   5   7        9.37       19.01      3.75 o
  13   5   7        0.28        4.80      3.21 o
 -13   6   7       20.50       25.14      4.65 o
 -12   6   7       76.89       84.53      6.34 o
 -11   6   7        8.88        8.32      3.75 o
 -10   6   7      138.02      145.24      7.78 o
  -9   6   7       44.42       39.91      4.96 o
  -8   6   7       89.20       85.81      5.88 o
  -7   6   7      129.44      132.02      6.73 o
  -6   6   7        6.32        7.00      2.99 o
  -5   6   7      127.77      135.97      7.47 o
  -4   6   7      361.47      326.34      8.63 o
  -3   6   7        4.29        0.51      1.98 o
  -2   6   7      231.11      225.16      7.14 o
  -1   6   7     1057.49     1006.73     17.62 o
   0   6   7     2124.66     2255.45     33.47 o
   1   6   7        1.19        0.00      2.38 o
   2   6   7      557.72      584.93     17.56 o
   3   6   7      132.46      106.63      4.85 o
   4   6   7       64.74       73.14      4.20 o
   5   6   7       46.62       59.77      5.66 o
   6   6   7       25.67       30.61      4.55 o
   7   6   7      265.74      195.61      8.09 o
   8   6   7       67.82       71.59      5.01 o
   9   6   7        2.50        3.63      2.78 o
  10   6   7        1.24        2.67      2.74 o
  11   6   7        2.60        7.30      3.06 o
  12   6   7       11.99       26.42      4.03 o
 -12   7   7       22.25       18.37      5.09 o
 -11   7   7       20.98       27.99      4.55 o
 -10   7   7        1.35       10.13      7.52 o
  -9   7   7       26.51       30.58      4.79 o
  -8   7   7        7.70       11.38      3.75 o
  -7   7   7       83.63       75.82      5.94 o
  -6   7   7       16.00        7.78      3.57 o
  -5   7   7      327.07      337.38     10.77 o
  -4   7   7       54.67       52.16      4.12 o
  -3   7   7      234.30      223.63      8.55 o
  -2   7   7      614.94      578.58     14.60 o
  -1   7   7      477.81      508.72     24.38 o
   0   7   7      272.88      261.35      9.31 o
   1   7   7       77.51       83.20      5.86 o
   2   7   7        7.34       11.90      4.06 o
   3   7   7      249.55      265.96     19.51 o
   4   7   7      366.69      377.35     13.57 o
   5   7   7       45.12       53.92      6.32 o
   6   7   7        6.08        8.56      4.28 o
   7   7   7        9.95       20.71      5.11 o
   8   7   7        8.28        6.89      4.12 o
   9   7   7        1.48        8.03      4.02 o
  10   7   7        9.78       15.70      4.74 o
  11   7   7       68.24       79.91      8.61 o
 -10   8   7        2.55        0.37      3.78 o
  -9   8   7        0.27        0.00      6.33 o
  -8   8   7        0.00        0.00      3.31 o
  -7   8   7       42.47       55.35      6.91 o
  -6   8   7        9.76        8.61      4.49 o
  -5   8   7      352.87      277.81     12.29 o
  -4   8   7      240.70      253.68     11.47 o
  -3   8   7       77.32       69.01      5.69 o
  -2   8   7        8.46        4.50      3.34 o
  -1   8   7      215.25      200.89      8.65 o
   0   8   7        2.46        6.25      5.80 o
   1   8   7       45.29       48.24      5.70 o
   2   8   7      327.25      327.99     13.17 o
   3   8   7      449.47      470.95     16.13 o
   4   8   7       10.76       15.54      4.70 o
   5   8   7        0.11        0.01      5.13 o
   6   8   7       28.10       33.83      5.96 o
   7   8   7       10.73       10.14      4.96 o
   8   8   7       17.84       17.87      5.06 o
   9   8   7        9.41        8.73      4.50 o
  -7   9   7       20.60       30.86      5.89 o
  -6   9   7        3.59        5.84      3.77 o
  -5   9   7        1.39        8.87      4.32 o
  -4   9   7        1.86        9.76      3.93 o
  -3   9   7        3.05        8.35      4.16 o
  -2   9   7       16.17       16.91      4.25 o
  -1   9   7      704.40      675.53     17.50 o
   0   9   7       25.10       40.55     11.02 o
   1   9   7       89.26      101.52      8.17 o
   2   9   7        1.12        3.51      3.94 o
   3   9   7       20.37       34.55      5.67 o
   4   9   7        2.21       22.70      4.92 o
   5   9   7        3.41        0.00      3.35 o
   6   9   7       13.43       19.51      8.61 o
   7   9   7       21.98       40.93      6.45 o
  -2  10   7       10.83       12.14      6.36 o
  -1  10   7       80.90       92.21      8.01 o
   0  10   7       14.98       20.87      4.73 o
   1  10   7       24.27       25.33      6.45 o
   2  10   7       16.16       22.24      5.22 o
 -16   0   8        0.05        6.81      5.47 o
 -14   0   8       37.84       36.83      7.41 o
 -12   0   8        4.73        5.68      4.97 o
 -10   0   8       14.78        8.50      3.11 o
  -8   0   8     1073.11     1186.28     36.71 o
  -6   0   8      122.97      115.54      7.31 o
  -4   0   8     1252.32     1221.47     22.96 o
  -2   0   8     5907.61     6034.24     98.99 o
   0   0   8    13708.20    13588.14    219.33 o
   2   0   8    26548.00    27282.26    437.92 o
   4   0   8     5308.37     5870.35    103.21 o
   6   0   8     1772.81     2072.57     44.52 o
   8   0   8      838.20      890.99     22.76 o
  10   0   8        0.23       10.18      6.44 o
  12   0   8       94.56      101.52      8.88 o
  14   0   8      426.37      481.05     21.98 o
 -16   1   8        0.20        0.00      3.54 o
 -15   1   8       30.85       31.95      6.37 o
 -14   1   8       82.35       83.76      7.23 o
 -13   1   8       37.47       56.25      5.87 o
 -12   1   8      367.78      322.59     10.76 o
 -11   1   8        2.49        4.47      2.86 o
 -10   1   8       50.11       49.03      4.10 o
  -9   1   8      180.77      150.67      5.05 o
  -8   1   8      861.30      902.49     14.07 o
  -7   1   8      877.37      887.13     13.59 o
  -6   1   8     3547.50     3668.03     44.77 o
  -5   1   8      705.15      794.75     14.32 o
  -4   1   8      529.72      470.35      7.66 o
  -3   1   8    10029.27    10879.81    125.02 o
  -2   1   8       14.18        5.20      1.07 o
  -1   1   8       19.37       12.75      1.54 o
   0   1   8     9254.32     8875.48    159.02 o
   1   1   8     4865.60     4726.72     55.21 o
   2   1   8     5099.74     5157.24     65.56 o
   3   1   8      694.44      683.50      9.89 o
   4   1   8     1848.22     2010.02     25.40 o
   5   1   8     1242.39     1255.44     17.09 o
   6   1   8     1175.13     1229.00     17.14 o
   7   1   8      102.46       93.93      3.72 o
   8   1   8      404.56      367.61      7.63 o
   9   1   8      276.38      262.42      7.52 o
  10   1   8        1.32        0.00      2.11 o
  11   1   8       62.66       54.21      5.93 o
  12   1   8       64.50       56.75      5.62 o
  13   1   8      564.46      526.22     14.69 o
  14   1   8      209.85      237.72     14.42 o
  15   1   8      302.04      314.03     12.79 o
 -16   2   8        1.48        4.39      3.93 o
 -15   2   8        0.59        1.04      3.65 o
 -14   2   8       44.44       52.72      6.72 o
 -13   2   8        5.36        3.26      3.64 o
 -12   2   8       45.60       47.16      4.63 o
 -11   2   8      162.78      152.97      6.61 o
 -10   2   8      115.62       90.34      8.06 o
  -9   2   8       24.39       14.60      4.80 o
  -8   2   8      457.31      418.21      8.37 o
  -7   2   8     2358.81     2432.36     31.29 o
  -6   2   8      294.37      283.04      6.21 o
  -5   2   8      196.37      141.43      4.82 o
  -4   2   8       72.94       60.19      3.66 o
  -3   2   8      455.08      520.74      8.08 o
  -2   2   8      572.73      640.70      9.89 o
  -1   2   8     9121.99     9627.82    135.84 o
   0   2   8       12.34        5.09      2.13 o
   1   2   8      730.85      827.14     11.25 o
   2   2   8      254.46      212.79      4.30 o
   3   2   8     1347.05     1311.40     17.29 o
   4   2   8     9555.51     9977.86    115.46 o
   5   2   8        0.39        1.42      1.37 o
   6   2   8     1516.82     1542.01     20.93 o
   7   2   8      775.76      708.32     13.09 o
   8   2   8       10.18       14.20      3.85 o
   9   2   8      287.24      267.29      7.71 o
  10   2   8       92.56       89.79      5.14 o
  11   2   8       11.27        6.14      2.88 o
  12   2   8      499.01      492.70     19.00 o
  13   2   8      151.66      128.51      7.38 o
  14   2   8        1.27        4.72      3.18 o
  15   2   8        6.61        7.11      5.61 o
 -15   3   8       22.06       23.16      4.62 o
 -14   3   8        9.35        5.91      4.20 o
 -13   3   8        5.30        4.15      3.08 o
 -12   3   8        5.36        3.25      2.86 o
 -11   3   8      131.76      114.31      5.91 o
 -10   3   8      405.91      376.74     17.19 o
  -9   3   8      236.93      250.35      8.55 o
  -8   3   8      379.46      346.15      8.60 o
  -7   3   8      605.73      581.19     12.66 o
  -6   3   8       93.71       67.60      3.28 o
  -5   3   8     1073.60     1083.30     15.50 o
  -4   3   8      378.21      360.33      6.72 o
  -3   3   8        1.43        1.98      1.11 o
  -2   3   8     1936.31     1986.69     27.22 o
  -1   3   8      895.81      920.68     14.38 o
   0   3   8     1094.77     1087.63     16.48 o
   1   3   8     3158.00     3871.29     46.32 o
   2   3   8     1579.96     1592.20     20.68 o
   3   3   8      143.39      171.40      4.31 o
   4   3   8       31.09       39.14      2.61 o
   5   3   8        4.05       10.78      1.74 o
   6   3   8        1.98        5.21      1.70 o
   7   3   8       34.31       28.16      3.09 o
   8   3   8       10.07       14.19      2.74 o
   9   3   8      195.89      198.01      6.95 o
  10   3   8      244.21      236.99      7.86 o
  11   3   8      214.68      229.71      8.11 o
  12   3   8      114.49      125.68      6.49 o
  13   3   8      112.82       96.25      6.95 o
  14   3   8       45.17       67.01      6.39 o
  15   3   8        0.25        7.99      3.32 o
 -15   4   8        0.02        7.67      4.61 o
 -14   4   8        4.55        9.39      3.21 o
 -13   4   8       63.85       57.20      5.14 o
 -12   4   8        9.07        7.07      3.65 o
 -11   4   8       41.24       28.46      3.98 o
 -10   4   8       96.02      105.22      5.44 o
  -9   4   8       35.05       26.73      3.44 o
  -8   4   8      163.52      158.51      7.15 o
  -7   4   8       91.96       83.49      4.88 o
  -6   4   8      340.97      378.69      7.71 o
  -5   4   8       25.75       42.09      2.81 o
  -4   4   8      817.57      803.01     12.38 o
  -3   4   8      785.31      835.13     12.54 o
  -2   4   8       21.29       32.49      2.32 o
  -1   4   8      198.21      172.89      4.44 o
   0   4   8     1133.19     1106.95     15.39 o
   1   4   8      554.32      529.37      8.72 o
   2   4   8      938.93      923.78     13.52 o
   3   4   8     1522.63     1484.86     20.21 o
   4   4   8       34.95       49.48      2.89 o
   5   4   8       51.11       63.77      3.31 o
   6   4   8      621.05      640.14     17.44 o
   7   4   8        9.01        5.99      2.36 o
   8   4   8      181.76      166.80      6.50 o
   9   4   8      431.08      404.65     18.26 o
  10   4   8      233.23      286.04      8.92 o
  11   4   8      455.59      493.03     12.44 o
  12   4   8      192.90      184.82      7.68 o
  13   4   8       19.50       29.00      5.09 o
  14   4   8      298.14      283.95     11.09 o
 -14   5   8       11.47       18.05      4.27 o
 -13   5   8       82.15       85.09      6.55 o
 -12   5   8        8.50        4.55      3.56 o
 -11   5   8       86.51       85.78      6.57 o
 -10   5   8        1.70        0.64      3.22 o
  -9   5   8       90.48       68.26      5.42 o
  -8   5   8       59.76       60.11      5.20 o
  -7   5   8      102.02       88.45      5.39 o
  -6   5   8        0.07        0.91      2.27 o
  -5   5   8       39.36       48.38      4.52 o
  -4   5   8      433.02      412.41     13.16 o
  -3   5   8        7.38       14.66      2.36 o
  -2   5   8        2.11        0.22      1.59 o
  -1   5   8        2.00        0.89      1.56 o
   0   5   8      422.12      400.36      7.66 o
   1   5   8     1078.97     1114.29     16.22 o
   2   5   8      849.70      855.80     13.74 o
   3   5   8       49.21       37.35      2.75 o
   4   5   8        5.08        3.06      1.76 o
   5   5   8     2472.12     2541.55     36.73 o
   6   5   8       36.24       34.44      3.51 o
   7   5   8      392.07      412.36     10.23 o
   8   5   8      350.19      319.06      9.14 o
   9   5   8       83.84       92.09      8.71 o
  10   5   8       91.50       83.20      5.47 o
  11   5   8      126.97      121.43      6.39 o
  12   5   8       24.82       31.38      4.86 o
  13   5   8       19.89       29.75      4.24 o
 -13   6   8        5.42       15.34      3.91 o
 -12   6   8       10.98       10.30      3.85 o
 -11   6   8        0.37        0.68      3.19 o
 -10   6   8        8.04        8.49      3.76 o
  -9   6   8       13.07        5.03      3.44 o
  -8   6   8        1.09        0.00      2.62 o
  -7   6   8      222.71      248.37     18.75 o
  -6   6   8       77.60       62.77      5.22 o
  -5   6   8       32.19       36.68      3.56 o
  -4   6   8      174.14      213.21      6.96 o
  -3   6   8        0.17        3.42      2.27 o
  -2   6   8      922.81      885.88     21.57 o
  -1   6   8        0.08        1.26      2.28 o
   0   6   8        3.70        7.05      3.34 o
   1   6   8       36.49       43.61      3.68 o
   2   6   8       34.77       46.30      3.74 o
   3   6   8       86.95       89.26      4.64 o
   4   6   8     1417.21     1498.63     27.46 o
   5   6   8      199.77      229.92      8.90 o
   6   6   8      462.71      387.69     18.83 o
   7   6   8       32.67       37.60      4.94 o
   8   6   8       43.11       47.12      5.34 o
   9   6   8       25.29       29.39      4.64 o
  10   6   8       47.40       31.21      5.69 o
  11   6   8       72.62       94.80     14.38 o
  12   6   8       25.24       31.74      5.97 o
 -11   7   8        4.85       12.81      4.50 o
 -10   7   8        6.44       11.43      4.58 o
  -9   7   8      105.51      102.41     12.88 o
  -8   7   8       12.34       11.91      4.78 o
  -7   7   8       35.28       39.68      8.26 o
  -6   7   8        7.18        7.41      4.91 o
  -5   7   8       29.74       24.92      4.82 o
  -4   7   8       59.63       49.26      4.89 o
  -3   7   8       12.76        9.97      3.55 o
  -2   7   8      123.32      119.22      6.67 o
  -1   7   8      477.17      444.42     12.48 o
   0   7   8      260.41      253.29     15.11 o
   1   7   8        0.66        2.86      3.14 o
   2   7   8        8.06       11.88      3.50 o
   3   7   8      293.06      251.69     11.05 o
   4   7   8      106.40      112.34     10.64 o
   5   7   8       54.64       57.39      6.85 o
   6   7   8        7.15        5.69      4.56 o
   7   7   8      207.08      202.33     10.77 o
   8   7   8       12.41       13.30      4.36 o
   9   7   8       46.63       51.40      6.75 o
  10   7   8       15.53       20.96      5.80 o
  11   7   8       52.67       74.39      8.24 o
 -10   8   8        2.11        3.59      3.97 o
  -9   8   8       28.14       43.34      6.46 o
  -8   8   8        1.20        4.11      4.59 o
  -7   8   8       12.05       14.81      4.62 o
  -6   8   8       12.58       18.27      4.82 o
  -5   8   8       26.31       22.35      6.45 o
  -4   8   8      192.71      174.15      9.84 o
  -3   8   8      187.41      199.35      8.82 o
  -2   8   8       14.87       19.70      4.31 o
  -1   8   8       13.67       16.89      6.32 o
   0   8   8      580.76      634.60     16.32 o
   1   8   8      100.36      109.82      6.95 o
   2   8   8       41.59       49.13      6.79 o
   3   8   8      560.96      548.90     17.81 o
   4   8   8       40.54       39.09      6.26 o
   5   8   8        0.09        0.98      3.47 o
   6   8   8       42.33       38.18      7.41 o
   7   8   8        8.34       15.53      4.86 o
   8   8   8       26.90       34.84      8.22 o
   9   8   8       32.43       38.37      8.91 o
  -7   9   8       10.39       18.40      7.01 o
  -6   9   8       11.90       14.89      5.08 o
  -5   9   8        0.23        0.26      3.60 o
  -4   9   8        0.04        0.00      2.86 o
  -3   9   8        0.43        0.00      7.77 o
  -2   9   8       47.10       63.22      6.23 o
  -1   9   8       12.22       11.81      4.00 o
   0   9   8       31.73       40.56      5.35 o
   1   9   8       12.11       19.53      5.14 o
   2   9   8       42.15       47.62      6.73 o
   3   9   8       86.40       97.88     10.42 o
   4   9   8        0.29        6.41      4.02 o
   5   9   8       12.48       23.24      5.40 o
   6   9   8        9.96       19.26      5.44 o
  -2  10   8       36.20       31.33      6.12 o
  -1  10   8        0.54        4.14      3.23 o
   0  10   8        0.14        2.18      3.60 o
   1  10   8        0.17        7.34      5.15 o
 -15   0   9        4.38        5.60      5.27 o
 -13   0   9       59.11       47.21      7.98 o
 -11   0   9      639.04      650.15     22.07 o
  -9   0   9       16.44       25.09      3.91 o
  -7   0   9     1629.32     1551.69     29.99 o
  -5   0   9      491.17      493.98     11.82 o
  -3   0   9      914.75     1039.10     19.76 o
  -1   0   9      977.57      888.01     20.90 o
   1   0   9      724.96      751.71     14.53 o
   3   0   9     9174.05     9223.71    150.61 o
   5   0   9     9275.00    10779.50    176.44 o
   7   0   9      167.51      146.71      6.35 o
   9   0   9     1861.18     1980.16     92.46 o
  11   0   9      167.97      164.21     28.90 o
  13   0   9       26.50       30.12      6.95 o
  15   0   9        4.13        8.58      5.49 o
 -16   1   9        0.03        0.00      3.60 o
 -15   1   9       77.08       95.59      7.20 o
 -14   1   9       31.63       43.83      5.79 o
 -13   1   9       18.97       28.45      4.85 o
 -12   1   9        4.09        4.95      3.48 o
 -11   1   9      127.72      124.58      5.86 o
 -10   1   9      131.55      143.39      8.89 o
  -9   1   9        0.10        0.97      1.96 o
  -8   1   9      661.23      664.23     11.40 o
  -7   1   9     4097.62     4428.58     53.91 o
  -6   1   9       29.57       25.22      3.66 o
  -5   1   9        4.11        0.00      1.24 o
  -4   1   9      999.26      929.71     13.10 o
  -3   1   9     1203.60     1189.68     15.73 o
  -2   1   9      924.46      767.49     10.62 o
  -1   1   9     1348.60     1305.69     27.93 o
   0   1   9        1.61        8.16      2.55 o
   1   1   9     7556.92     7630.40     88.20 o
   2   1   9      660.37      659.35      9.49 o
   3   1   9       12.13       13.32      1.48 o
   4   1   9     7014.52     7890.78     91.86 o
   5   1   9     1943.98     2315.52     29.28 o
   6   1   9      116.61      110.80      3.82 o
   7   1   9      855.11      870.89     17.47 o
   8   1   9      425.29      436.41      8.56 o
   9   1   9      120.67      138.47      6.45 o
  10   1   9        1.65        0.00      3.08 o
  11   1   9        0.32        0.00      2.84 o
  12   1   9        3.05        2.49      2.96 o
  13   1   9      222.23      237.31      9.77 o
  14   1   9        0.72        2.72      3.01 o
  15   1   9        0.09        0.81      2.93 o
 -16   2   9        0.17        4.14      3.74 o
 -15   2   9        0.02        1.40      3.64 o
 -14   2   9        1.28        0.00      3.45 o
 -13   2   9       77.72       79.75      6.38 o
 -12   2   9        0.75        1.75      2.83 o
 -11   2   9      702.52      605.33     13.30 o
 -10   2   9      431.97      473.41     11.08 o
  -9   2   9     2337.00     2323.45     34.19 o
  -8   2   9      131.36      125.55      4.60 o
  -7   2   9     1110.05     1073.57     17.51 o
  -6   2   9     1376.31     1251.14     17.62 o
  -5   2   9      368.80      343.25      6.67 o
  -4   2   9      377.19      449.78      7.62 o
  -3   2   9      302.69      234.87      5.36 o
  -2   2   9      411.63      347.20      7.59 o
  -1   2   9    14019.81    14338.60    209.12 o
   0   2   9     1389.27     1351.21     22.31 o
   1   2   9      434.59      515.33      7.70 o
   2   2   9     1713.63     1586.90     20.29 o
   3   2   9     1621.01     1830.30     23.34 o
   4   2   9     1538.97     1747.36     22.71 o
   5   2   9      579.75      663.08     10.58 o
   6   2   9     1606.40     1724.49     23.10 o
   7   2   9      148.24      135.64      5.15 o
   8   2   9      321.96      301.74      7.98 o
   9   2   9      366.07      371.43      9.37 o
  10   2   9      172.00      168.71      6.59 o
  11   2   9      225.63      227.65      7.83 o
  12   2   9        5.40        2.01      3.07 o
  13   2   9       17.91       15.66      4.16 o
  14   2   9       10.75       15.51      4.00 o
  15   2   9        1.37        5.27      3.14 o
 -15   3   9        1.18        2.68      3.62 o
 -14   3   9        6.36        0.75      3.33 o
 -13   3   9        0.04        4.87      3.20 o
 -12   3   9        7.08        4.08      3.09 o
 -11   3   9      101.52       67.65      5.14 o
 -10   3   9        0.51        0.11      3.38 o
  -9   3   9      122.03      123.21      5.54 o
  -8   3   9      129.55      128.05      5.23 o
  -7   3   9       13.54       14.89      2.55 o
  -6   3   9     1014.09     1076.91     15.81 o
  -5   3   9      789.56      751.32     11.71 o
  -4   3   9      359.40      394.99      7.22 o
  -3   3   9     3093.01     3209.98     42.80 o
  -2   3   9      126.48      126.66      4.34 o
  -1   3   9     2132.54     2232.22     39.88 o
   0   3   9       13.45       12.14      1.48 o
   1   3   9      441.39      533.13      8.28 o
   2   3   9       80.94       74.36      2.89 o
   3   3   9     6276.59     7130.06     83.63 o
   4   3   9       82.44       83.37      3.29 o
   5   3   9      355.71      365.79      7.24 o
   6   3   9      154.58      152.67      4.70 o
   7   3   9        0.35        0.00      1.78 o
   8   3   9      282.35      251.02      7.53 o
   9   3   9       33.17       34.67      3.88 o
  10   3   9      642.07      673.01     14.29 o
  11   3   9       51.31       48.30      4.75 o
  12   3   9       14.47       24.87      4.49 o
  13   3   9      180.10      176.84     13.76 o
  14   3   9       70.40       76.45      6.26 o
 -15   4   9       14.00        8.62      5.15 o
 -14   4   9        0.29        1.48      3.51 o
 -13   4   9        1.01        0.00      3.28 o
 -12   4   9      109.48      115.95      6.24 o
 -11   4   9       55.30       60.70      5.09 o
 -10   4   9       13.08       13.02      3.08 o
  -9   4   9       61.83       66.95      4.49 o
  -8   4   9       54.43       52.95      4.04 o
  -7   4   9       14.97       21.53      3.12 o
  -6   4   9        2.86       10.26      2.12 o
  -5   4   9      450.77      467.98      8.66 o
  -4   4   9      786.72      836.09     12.81 o
  -3   4   9      576.08      510.96      8.80 o
  -2   4   9        1.57        1.63      1.14 o
  -1   4   9      124.33      140.58      6.71 o
   0   4   9     1200.01     1310.51     17.73 o
   1   4   9      663.51      655.38     10.24 o
   2   4   9      676.31      698.23     12.42 o
   3   4   9      710.29      757.37     18.35 o
   4   4   9       20.22       21.57      2.25 o
   5   4   9      189.89      200.21      6.00 o
   6   4   9      202.86      198.00      7.16 o
   7   4   9        2.44        2.16      2.18 o
   8   4   9      124.46      130.26      6.02 o
   9   4   9      618.16      613.27     13.47 o
  10   4   9      624.30      621.18     13.90 o
  11   4   9      114.16      108.59      6.08 o
  12   4   9       70.11       72.71      5.49 o
  13   4   9      129.92      138.25      7.76 o
  14   4   9      115.83      116.69      7.36 o
 -14   5   9        0.43        9.25      3.54 o
 -13   5   9       29.80       31.10      4.89 o
 -12   5   9        0.77        5.61      3.61 o
 -11   5   9        0.03        0.00      3.22 o
 -10   5   9        0.12        0.03      3.03 o
  -9   5   9       45.84       42.17      4.77 o
  -8   5   9       12.25       12.90      3.51 o
  -7   5   9        0.92        2.34      2.70 o
  -6   5   9       75.96       67.94      4.19 o
  -5   5   9      201.19      205.90      6.46 o
  -4   5   9       57.95       43.00      3.40 o
  -3   5   9      357.97      321.05      7.93 o
  -2   5   9      449.25      443.94     10.57 o
  -1   5   9      296.37      297.91      7.49 o
   0   5   9      151.78      148.15      6.99 o
   1   5   9      277.98      267.05      7.12 o
   2   5   9     1238.89     1041.86     33.12 o
   3   5   9      588.36      577.97     10.15 o
   4   5   9      344.28      296.42      8.70 o
   5   5   9     1852.56     1818.56     27.76 o
   6   5   9       57.40       61.68      4.30 o
   7   5   9      668.83      705.65     14.39 o
   8   5   9        6.99       11.01      3.21 o
   9   5   9       54.52       56.41      4.74 o
  10   5   9       22.82       23.19      4.08 o
  11   5   9       25.50       27.82      4.10 o
  12   5   9       50.72       71.39      5.65 o
  13   5   9       16.86        9.83      6.00 o
 -13   6   9        3.81        8.40      4.24 o
 -12   6   9       17.24       22.51      5.44 o
 -11   6   9        2.55        0.15      3.19 o
 -10   6   9       22.10       29.22      4.81 o
  -9   6   9        0.00        0.00      2.94 o
  -8   6   9        1.13        4.82      3.86 o
  -7   6   9        8.07        0.89      3.30 o
  -6   6   9      125.76      140.70      9.61 o
  -5   6   9      797.27      750.60     17.00 o
  -4   6   9      162.00      134.15      6.73 o
  -3   6   9      974.49      964.75     20.02 o
  -2   6   9      136.51      120.91      6.27 o
  -1   6   9       99.13       95.41      5.76 o
   0   6   9      650.79      620.21     14.71 o
   1   6   9       18.54       24.60      3.72 o
   2   6   9       35.42       39.18      4.37 o
   3   6   9       25.93       23.51      3.82 o
   4   6   9       10.68        7.70      4.60 o
   5   6   9        0.39        2.71      5.21 o
   6   6   9     1798.58     1695.54     36.90 o
   7   6   9       45.74       53.24      6.62 o
   8   6   9       23.22       15.68      4.74 o
   9   6   9       62.44       97.70      9.03 o
  10   6   9        8.68       21.46      5.53 o
  11   6   9        2.97       11.88      4.21 o
  12   6   9        2.07        0.00      4.35 o
 -11   7   9        0.87        7.30      4.36 o
 -10   7   9       80.99       90.51      7.93 o
  -9   7   9       62.18       65.73      7.59 o
  -8   7   9       21.62       29.08      6.00 o
  -7   7   9       62.41       78.12      7.78 o
  -6   7   9      163.52      150.61      9.05 o
  -5   7   9      116.39       89.80      7.38 o
  -4   7   9      149.79      128.91      6.89 o
  -3   7   9      439.50      455.34     13.84 o
  -2   7   9       90.17       69.01      5.81 o
  -1   7   9      617.79      598.02     15.16 o
   0   7   9       14.79       15.02      4.79 o
   1   7   9      119.13      139.88     14.87 o
   2   7   9       49.66       65.53      5.68 o
   3   7   9      102.11       92.60     10.80 o
   4   7   9        3.07        7.66      4.03 o
   5   7   9      166.46      173.90      9.79 o
   6   7   9       68.93       69.74      7.07 o
   7   7   9       34.23       31.06      7.39 o
   8   7   9       19.87       33.09      5.81 o
   9   7   9        8.38        0.00      8.44 o
  10   7   9        0.78        2.21      3.93 o
  11   7   9       17.49       26.17      6.06 o
  -9   8   9        3.12        2.68      4.95 o
  -8   8   9        8.79       10.79      4.48 o
  -7   8   9        5.56        7.82      4.19 o
  -6   8   9       12.94       25.73      6.75 o
  -5   8   9      150.92      144.89      9.34 o
  -4   8   9      246.01      259.75     11.99 o
  -3   8   9        6.41       14.15      4.06 o
  -2   8   9       25.01       25.35      4.65 o
  -1   8   9       57.00       74.72      6.12 o
   0   8   9      502.79      466.80     20.88 o
   1   8   9       38.64       57.03      6.10 o
   2   8   9       59.09       73.09      7.50 o
   3   8   9        0.84        0.00      3.70 o
   4   8   9        3.65        4.89      4.30 o
   5   8   9        0.23        0.00      3.65 o
   6   8   9        0.70        4.98      4.15 o
   7   8   9        0.92        3.87      4.26 o
   8   8   9       25.17       41.41      6.56 o
   9   8   9       53.09       63.84      8.04 o
  -7   9   9       91.65       97.97      8.21 o
  -6   9   9      141.66      157.86      9.95 o
  -5   9   9        0.17        8.80      5.00 o
  -4   9   9       59.49       71.28      7.24 o
  -3   9   9      140.89      132.76     11.04 o
  -2   9   9       18.76       28.16      4.86 o
  -1   9   9       38.11       51.90     10.10 o
   0   9   9      225.76      249.66     16.48 o
   1   9   9        3.29       15.69      4.78 o
   2   9   9        0.22        4.52      4.10 o
   3   9   9        8.09        5.91      4.00 o
   4   9   9        0.05        2.34      4.17 o
   5   9   9       22.66       30.88      5.76 o
   6   9   9       24.05       31.14      6.05 o
 -16   0  10        2.92       15.04      6.62 o
 -14   0  10        3.02        4.87      6.25 o
 -12   0  10      162.69      146.80     10.86 o
 -10   0  10        0.04        4.50      4.47 o
  -8   0  10       29.61       48.72      4.78 o
  -6   0  10      525.57      447.89     11.65 o
  -4   0  10     2446.60     2274.93     44.66 o
  -2   0  10     4029.48     4086.04     68.32 o
   0   0  10     2010.00     2098.72     36.23 o
   2   0  10     2843.51     2556.46     44.00 o
   4   0  10    13292.09    14576.12    236.67 o
   6   0  10     1759.00     1836.36     54.86 o
   8   0  10      284.55      318.80     10.17 o
  10   0  10      537.57      461.62     17.14 o
  12   0  10       14.96       12.44      5.06 o
  14   0  10       15.73       41.53      7.28 o
 -16   1  10       18.26       13.91      4.84 o
 -15   1  10       15.07       10.09      4.02 o
 -14   1  10       27.79       33.55      5.21 o
 -13   1  10       82.13       96.25      6.78 o
 -12   1  10      494.18      477.64     13.39 o
 -11   1  10        5.01       11.02      3.17 o
 -10   1  10       12.76       12.44      2.92 o
  -9   1  10       37.58       43.25      3.37 o
  -8   1  10       55.78       57.77      3.59 o
  -7   1  10     3984.68     4131.33     50.65 o
  -6   1  10      537.83      608.45     10.16 o
  -5   1  10      113.37      133.99      3.99 o
  -4   1  10     3682.68     3943.10     47.35 o
  -3   1  10     3021.82     3224.25     38.90 o
  -2   1  10      179.22      155.14      3.51 o
  -1   1  10     1204.75     1202.77     15.53 o
   0   1  10      106.43      119.17      4.71 o
   1   1  10     3531.05     3363.58     40.08 o
   2   1  10    11215.60    11226.89    129.10 o
   3   1  10      357.81      294.15      5.61 o
   4   1  10        9.21        9.65      1.62 o
   5   1  10       18.01       24.34      3.26 o
   6   1  10      381.18      456.53      8.37 o
   7   1  10       18.67       23.23      2.46 o
   8   1  10      197.01      199.78      6.38 o
   9   1  10      567.94      614.89     13.29 o
  10   1  10       15.93       20.09      3.82 o
  11   1  10      432.41      425.75     12.22 o
  12   1  10        4.58        2.67      3.66 o
  13   1  10      116.21      120.07     10.07 o
  14   1  10       13.36       17.24      4.12 o
  15   1  10       42.82       58.95      8.39 o
 -15   2  10        0.18        3.24      4.64 o
 -14   2  10       26.80       27.41      5.00 o
 -13   2  10        3.37        3.09      5.46 o
 -12   2  10      231.59      199.77      7.68 o
 -11   2  10      148.54      131.31      6.29 o
 -10   2  10     1042.81      991.89     28.59 o
  -9   2  10       83.58       77.73      4.83 o
  -8   2  10      678.76      691.35     11.86 o
  -7   2  10        4.95        2.18      2.01 o
  -6   2  10      942.53      988.38     14.66 o
  -5   2  10        0.82        0.60      1.47 o
  -4   2  10     1001.61     1065.95     14.90 o
  -3   2  10     1123.02     1307.77     17.32 o
  -2   2  10      263.36      293.09      5.47 o
  -1   2  10       95.66      137.95      5.56 o
   0   2  10     2618.62     2773.10     42.45 o
   1   2  10    13284.43    13858.02    185.02 o
   2   2  10     4696.71     5300.00     62.45 o
   3   2  10      238.20      280.47      5.59 o
   4   2  10      488.70      521.52      9.76 o
   5   2  10       83.25       91.86      3.51 o
   6   2  10       16.05       12.42      1.98 o
   7   2  10       15.60       18.95      2.72 o
   8   2  10      753.43      726.27     16.38 o
   9   2  10      547.33      584.06     12.37 o
  10   2  10      296.95      327.03      9.15 o
  11   2  10      159.33      135.26     11.64 o
  12   2  10       94.97       89.12      6.26 o
  13   2  10       32.16       35.96      5.00 o
  14   2  10       27.27       30.81      5.24 o
  15   2  10       30.23       33.13      4.87 o
 -15   3  10        9.67       14.24      4.29 o
 -14   3  10       38.81       20.94      5.14 o
 -13   3  10       27.41       37.50      4.55 o
 -12   3  10      287.52      248.82      8.65 o
 -11   3  10       49.97       59.48      4.96 o
 -10   3  10      341.45      323.28     10.07 o
  -9   3  10        8.10        7.92      2.85 o
  -8   3  10       11.28       20.66      2.98 o
  -7   3  10       66.68       75.48      3.69 o
  -6   3  10      222.01      203.65      5.35 o
  -5   3  10       27.68       19.51      2.04 o
  -4   3  10     2069.89     2069.86     26.62 o
  -3   3  10      772.86      759.04     16.64 o
  -2   3  10       22.79       28.66      3.07 o
  -1   3  10      305.39      325.72     10.32 o
   0   3  10     7857.86     9053.04    115.92 o
   1   3  10     2721.56     2800.81     34.32 o
   2   3  10       43.09       33.50      2.26 o
   3   3  10       50.19       38.55      2.49 o
   4   3  10      223.38      227.31      5.37 o
   5   3  10        9.94       15.87      2.81 o
   6   3  10      338.64      326.88      7.09 o
   7   3  10       27.57       36.34      4.42 o
   8   3  10       23.47       26.37      3.28 o
   9   3  10        7.46        6.42      2.67 o
  10   3  10       46.26       44.80      4.35 o
  11   3  10      870.22      836.61     16.96 o
  12   3  10      221.94      232.87      9.50 o
  13   3  10        4.82        6.92      3.59 o
  14   3  10       20.99       13.68      3.87 o
 -14   4  10       16.75       22.28      4.82 o
 -13   4  10       76.10       66.10      6.42 o
 -12   4  10        2.14        4.48      5.05 o
 -11   4  10      138.86      151.02      7.87 o
 -10   4  10       14.39       17.61      4.10 o
  -9   4  10       18.38       17.94      3.79 o
  -8   4  10      251.18      253.32      8.68 o
  -7   4  10        4.51        2.54      2.12 o
  -6   4  10       16.65       13.34      2.49 o
  -5   4  10      267.56      269.11      7.69 o
  -4   4  10      303.71      311.85      7.55 o
  -3   4  10      586.19      592.20     11.18 o
  -2   4  10        7.95        3.70      2.68 o
  -1   4  10        0.47        3.03      1.82 o
   0   4  10     1572.67     1544.56     33.61 o
   1   4  10      534.27      532.93      8.70 o
   2   4  10       16.42       14.06      1.75 o
   3   4  10      111.02      115.38      3.87 o
   4   4  10       10.01       13.84      2.05 o
   5   4  10      603.20      590.10     15.06 o
   6   4  10        8.93       10.91      2.68 o
   7   4  10      569.36      602.08     14.29 o
   8   4  10      525.45      488.50     11.39 o
   9   4  10     1153.39     1210.27     27.03 o
  10   4  10     1467.91     1397.80     24.28 o
  11   4  10       76.77       80.15      5.55 o
  12   4  10        1.48        9.13      3.36 o
  13   4  10        0.35        6.65      3.48 o
  14   4  10        6.35       16.47      6.55 o
 -14   5  10        0.51        7.59      3.68 o
 -13   5  10       37.81       42.24      5.46 o
 -12   5  10        2.94        3.50      5.29 o
 -11   5  10        6.81        0.10      3.10 o
 -10   5  10        3.87        5.51      3.46 o
  -9   5  10        0.53        3.04      3.09 o
  -8   5  10       16.60       21.52      4.08 o
  -7   5  10      167.63      144.86      6.86 o
  -6   5  10       86.59       69.22      4.40 o
  -5   5  10      284.48      245.14      7.15 o
  -4   5  10       95.05       90.89      5.90 o
  -3   5  10      283.53      285.91      7.43 o
  -2   5  10        5.22        2.67      2.73 o
  -1   5  10       28.23       22.99      3.61 o
   0   5  10     1285.86     1221.47     23.08 o
   1   5  10     3338.53     3306.92     82.81 o
   2   5  10     1005.91     1081.53     18.11 o
   3   5  10       26.98       19.92      2.80 o
   4   5  10       19.39       21.89      3.02 o
   5   5  10       20.94       17.08      3.42 o
   6   5  10      282.84      249.05      7.60 o
   7   5  10      982.14     1122.64     19.88 o
   8   5  10     1160.15     1126.44     25.36 o
   9   5  10      385.40      401.74     12.22 o
  10   5  10       69.29       76.22      6.01 o
  11   5  10       19.53       24.70      4.91 o
  12   5  10        4.25        9.67      3.34 o
  13   5  10        0.00        3.41      3.10 o
 -12   6  10        1.02        2.47      4.19 o
 -11   6  10       12.89       17.96      5.71 o
 -10   6  10      130.66      135.60      9.15 o
  -9   6  10       59.01       68.74      7.49 o
  -8   6  10       38.29       35.44      5.91 o
  -7   6  10        0.19        5.64      3.75 o
  -6   6  10      931.49      925.61     28.69 o
  -5   6  10     1404.57     1422.90     27.21 o
  -4   6  10      363.63      344.19     10.80 o
  -3   6  10     1051.02     1012.20     27.23 o
  -2   6  10        6.32        5.91      2.93 o
  -1   6  10      311.23      303.56     14.52 o
   0   6  10      160.81      139.82      6.82 o
   1   6  10      840.95      797.44     17.55 o
   2   6  10        6.06        6.28      3.15 o
   3   6  10      121.08      118.70      9.13 o
   4   6  10     1782.69     1877.09     39.30 o
   5   6  10       11.39       13.01      4.44 o
   6   6  10      264.56      268.95     12.09 o
   7   6  10       31.31       31.80      5.75 o
   8   6  10      224.32      189.75     10.25 o
   9   6  10       26.45       33.41      6.00 o
  10   6  10        0.29        0.00      3.47 o
  11   6  10        0.85        3.24      3.91 o
  12   6  10       17.42       26.99      5.67 o
 -11   7  10        0.36        6.73      3.97 o
 -10   7  10       25.79       27.89      5.51 o
  -9   7  10       10.72       13.24      5.60 o
  -8   7  10       17.10       14.45      4.83 o
  -7   7  10      116.34      122.33      8.81 o
  -6   7  10       80.74       86.74      7.42 o
  -5   7  10       20.44        4.29      3.88 o
  -4   7  10        6.91        1.07      2.80 o
  -3   7  10        2.08        0.00      2.73 o
  -2   7  10       10.73       11.94      3.57 o
  -1   7  10      553.59      572.34     14.93 o
   0   7  10        9.43        7.34      3.63 o
   1   7  10      738.00      755.39     17.87 o
   2   7  10       65.29       67.92      5.86 o
   3   7  10     1755.22     1823.60     39.23 o
   4   7  10      669.85      668.79     19.67 o
   5   7  10        1.67        0.00      3.21 o
   6   7  10       13.97       11.93      4.54 o
   7   7  10      138.49      112.90      8.42 o
   8   7  10       94.50       87.32      7.66 o
   9   7  10        5.89       14.66      4.90 o
  10   7  10        2.97        4.09      4.25 o
  -9   8  10        5.43       11.43      4.03 o
  -8   8  10        0.58        2.00      5.42 o
  -7   8  10       48.96       48.94      8.69 o
  -6   8  10       56.66       53.44      6.92 o
  -5   8  10        7.48       10.21      4.41 o
  -4   8  10       49.95       50.05      6.85 o
  -3   8  10       23.65       23.38      4.36 o
  -2   8  10        0.32        6.25      3.38 o
  -1   8  10       47.67       58.50      6.04 o
   0   8  10      308.09      314.67     11.15 o
   1   8  10       31.58       31.46      5.18 o
   2   8  10      797.55      803.60     30.64 o
   3   8  10       10.76       12.27      4.79 o
   4   8  10        8.17        0.00      3.64 o
   5   8  10        9.60       17.54      4.82 o
   6   8  10       13.74        4.31      4.09 o
   7   8  10        2.44        5.67      4.28 o
   8   8  10        6.54       14.62      5.24 o
  -6   9  10        5.17       11.13      4.35 o
  -5   9  10       16.54       22.43      5.27 o
  -4   9  10       63.58       65.16      7.18 o
  -3   9  10        0.05        8.38      5.16 o
  -2   9  10        5.60       16.57      4.03 o
  -1   9  10        5.65       12.61      3.73 o
   0   9  10        1.95       11.96      4.71 o
   1   9  10       86.42       91.96      7.86 o
   2   9  10        3.79       18.73      4.88 o
   3   9  10       13.66       27.69      9.41 o
   4   9  10       34.39       45.34      6.68 o
   5   9  10        1.55        0.00      3.91 o
   6   9  10       12.98       17.83      5.31 o
 -15   0  11      174.51      154.56     16.53 o
 -13   0  11        0.36        0.00      4.81 o
 -11   0  11        1.67        0.20      5.11 o
  -9   0  11       15.27       13.48      3.56 o
  -7   0  11     1740.98     1695.02     32.74 o
  -5   0  11      106.80      140.08      5.86 o
  -3   0  11     8240.21     8941.74    146.34 o
  -1   0  11     1130.64     1089.07     20.42 o
   1   0  11      500.42      615.10     12.75 o
   3   0  11     3140.19     3224.98     55.30 o
   5   0  11     6955.67     7831.22    129.82 o
   7   0  11      862.09      894.20     19.76 o
   9   0  11      541.68      501.76     40.63 o
  11   0  11       19.31       19.58      5.26 o
  13   0  11      272.22      225.00     13.33 o
  15   0  11        6.25        4.89      5.49 o
 -16   1  11       34.94       34.09      5.69 o
 -15   1  11       16.22       15.92      4.51 o
 -14   1  11        2.24        7.05      3.85 o
 -13   1  11       79.23       77.18      6.49 o
 -12   1  11       20.70       24.51      4.59 o
 -11   1  11      115.31      118.99      5.88 o
 -10   1  11      130.63      104.71      6.16 o
  -9   1  11        3.58        4.80      2.18 o
  -8   1  11      378.94      427.13      8.72 o
  -7   1  11      507.89      495.23      9.51 o
  -6   1  11      431.18      497.52     10.16 o
  -5   1  11       66.25       51.41      3.09 o
  -4   1  11      139.77      119.86      3.68 o
  -3   1  11      550.59      563.63      8.81 o
  -2   1  11     1996.55     2006.30     39.25 o
  -1   1  11      463.29      370.55      6.07 o
   0   1  11     2446.28     2217.82     41.76 o
   1   1  11     7698.09     8760.39    101.26 o
   2   1  11     2414.93     2475.88     41.35 o
   3   1  11      392.41      367.27      6.59 o
   4   1  11      807.02      735.57     11.22 o
   5   1  11      107.87      122.04      3.96 o
   6   1  11     1848.43     1954.44     25.80 o
   7   1  11      597.17      579.87     10.26 o
   8   1  11      315.33      320.77      8.21 o
   9   1  11      437.93      433.21     10.10 o
  10   1  11       22.44       19.52      3.68 o
  11   1  11        1.13        1.03      2.84 o
  12   1  11       12.96       12.04      3.84 o
  13   1  11       28.40       39.12      5.27 o
  14   1  11      243.91      248.62     10.02 o
  15   1  11       18.29       34.90      5.27 o
 -15   2  11        7.17        6.68      3.86 o
 -14   2  11        5.63        4.54      3.72 o
 -13   2  11       13.80       28.77      4.95 o
 -12   2  11       83.44       89.17      5.66 o
 -11   2  11      290.41      258.87      8.37 o
 -10   2  11      569.78      479.41     11.97 o
  -9   2  11      644.15      568.36     11.96 o
  -8   2  11      100.77       94.89      4.25 o
  -7   2  11      500.53      522.65      9.61 o
  -6   2  11        0.34       11.49      2.00 o
  -5   2  11      957.20      968.42     14.15 o
  -4   2  11     2710.14     3089.47     38.03 o
  -3   2  11     2023.16     2075.74     26.24 o
  -2   2  11     2205.71     2249.76     27.87 o
  -1   2  11     4757.45     5226.61     76.93 o
   0   2  11     6987.26     7766.55     99.50 o
   1   2  11     4358.46     4650.29     60.82 o
   2   2  11     1480.47     1818.32     25.05 o
   3   2  11      470.00      475.01      9.41 o
   4   2  11     3986.40     4272.26     51.50 o
   5   2  11        1.80        2.39      1.55 o
   6   2  11      128.31      145.64      4.62 o
   7   2  11        2.51        2.56      2.01 o
   8   2  11       14.37       13.89      2.82 o
   9   2  11       20.87       26.96      3.48 o
  10   2  11      128.73       92.69      5.23 o
  11   2  11       40.18       43.28      4.99 o
  12   2  11        1.51        1.78      3.10 o
  13   2  11      101.46      103.26      6.99 o
  14   2  11        0.04        4.38      3.46 o
 -15   3  11       19.27       21.62      6.34 o
 -14   3  11        3.93        8.10      3.74 o
 -13   3  11        4.37        8.40      3.36 o
 -12   3  11      298.52      286.43      9.34 o
 -11   3  11      101.21       95.13      5.74 o
 -10   3  11      211.10      185.50      7.05 o
  -9   3  11      945.90      939.88     17.12 o
  -8   3  11      132.66      138.89      4.94 o
  -7   3  11      101.72       82.34      3.82 o
  -6   3  11       48.73       52.76      3.15 o
  -5   3  11      163.88      144.34      4.31 o
  -4   3  11      252.38      270.36      5.70 o
  -3   3  11      624.16      584.90     13.26 o
  -2   3  11     1998.09     1931.04     27.59 o
  -1   3  11     1483.71     1498.30     29.72 o
   0   3  11      890.86     1115.86     20.19 o
   1   3  11     5410.64     5720.44     74.55 o
   2   3  11     1072.60     1190.31     16.30 o
   3   3  11       11.06       17.57      1.80 o
   4   3  11     2571.62     2708.57     34.18 o
   5   3  11       36.55       32.49      2.60 o
   6   3  11     1801.60     1746.00     23.85 o
   7   3  11       40.73       41.90      3.66 o
   8   3  11      333.24      311.22      8.54 o
   9   3  11        3.44        6.68      2.75 o
  10   3  11       32.01       27.42      3.88 o
  11   3  11      531.92      525.85     18.80 o
  12   3  11      155.09      157.95     10.17 o
  13   3  11       13.56       14.57      3.88 o
  14   3  11       38.87       50.06      5.64 o
 -14   4  11       78.10       86.63      6.91 o
 -13   4  11        0.10        4.70      3.59 o
 -12   4  11       61.40       58.58      6.20 o
 -11   4  11       39.25       33.68      5.62 o
 -10   4  11      162.43      144.03      7.42 o
  -9   4  11       42.63       58.39      5.36 o
  -8   4  11        8.39        9.73      3.35 o
  -7   4  11       50.24       55.18      3.92 o
  -6   4  11      630.15      575.82     11.67 o
  -5   4  11      103.86      107.27      4.60 o
  -4   4  11       43.15       29.69      2.96 o
  -3   4  11      282.17      303.40      7.32 o
  -2   4  11      152.77      109.71      4.20 o
  -1   4  11     1509.51     1788.60     26.32 o
   0   4  11       41.30       19.80      2.37 o
   1   4  11     1835.53     1934.52     28.18 o
   2   4  11      410.63      436.58     10.09 o
   3   4  11      146.96      124.74      5.22 o
   4   4  11     1718.09     1511.88     60.42 o
   5   4  11      223.47      227.47      5.89 o
   6   4  11        0.00        2.28      1.99 o
   7   4  11      376.79      406.88      9.91 o
   8   4  11      138.87      148.59      6.37 o
   9   4  11        8.19        0.54      2.87 o
  10   4  11      219.51      224.68      8.14 o
  11   4  11        8.88       11.82      3.44 o
  12   4  11       24.29       24.11      3.94 o
  13   4  11       67.99       54.15      6.57 o
 -13   5  11        3.20        0.97      4.28 o
 -12   5  11        2.27        0.00      4.10 o
 -11   5  11       89.69       97.17      8.06 o
 -10   5  11        7.38        9.34      3.85 o
  -9   5  11        0.07        2.10      3.75 o
  -8   5  11      850.74      791.27     21.50 o
  -7   5  11        7.28        3.17      4.40 o
  -6   5  11      705.46      666.99     19.94 o
  -5   5  11        0.04        0.00      2.27 o
  -4   5  11        0.32        1.38      2.45 o
  -3   5  11      148.66      152.51      6.63 o
  -2   5  11       13.82       22.38      4.10 o
  -1   5  11        3.48        0.46      2.26 o
   0   5  11      824.14      839.54     17.69 o
   1   5  11      225.86      231.04      8.10 o
   2   5  11      217.53      238.40      8.12 o
   3   5  11      460.08      534.32     13.11 o
   4   5  11     1186.04     1207.18     23.28 o
   5   5  11      304.11      250.30     10.50 o
   6   5  11      433.55      389.01     16.92 o
   7   5  11     2087.42     2053.46     42.84 o
   8   5  11      261.16      255.87     21.93 o
   9   5  11       65.44       65.38      7.43 o
  10   5  11      168.56      164.32      9.70 o
  11   5  11        2.27        7.67      4.26 o
  12   5  11        6.26        6.73      4.08 o
  13   5  11       14.03       29.63      5.81 o
 -12   6  11       14.86       23.44      5.30 o
 -11   6  11       21.26       25.32      5.85 o
 -10   6  11       47.22       48.69      6.89 o
  -9   6  11       40.83       44.30     11.23 o
  -8   6  11        8.33        6.83      4.18 o
  -7   6  11      816.33      775.73     21.79 o
  -6   6  11       30.48       29.55      5.69 o
  -5   6  11      522.89      515.73     16.64 o
  -4   6  11     1559.91     1515.40     28.60 o
  -3   6  11       72.51       82.98      5.81 o
  -2   6  11       13.22       18.27      3.75 o
  -1   6  11      266.56      286.51      9.56 o
   0   6  11      610.95      581.23     18.59 o
   1   6  11       86.13       78.98      5.48 o
   2   6  11      182.63      146.88      7.11 o
   3   6  11        9.82        8.77      3.56 o
   4   6  11      178.15      196.46     10.01 o
   5   6  11      147.79      141.70     11.05 o
   6   6  11     1059.15     1085.45     34.54 o
   7   6  11      248.19      228.47     13.79 o
   8   6  11      108.54      104.05      8.06 o
   9   6  11        0.81       12.08      4.54 o
  10   6  11       11.63        8.86      6.46 o
  11   6  11       16.82       25.45      5.48 o
 -11   7  11        0.40        2.46      4.70 o
 -10   7  11       87.42       95.77      8.31 o
  -9   7  11       25.89       35.00      5.86 o
  -8   7  11       10.93       11.31      4.84 o
  -7   7  11      359.39      381.18     15.06 o
  -6   7  11      133.17      101.01      9.11 o
  -5   7  11       28.49       19.28      6.31 o
  -4   7  11       25.78       24.37      4.21 o
  -3   7  11       54.28       58.82      5.70 o
  -2   7  11     1117.85     1169.73     27.95 o
  -1   7  11     1030.46     1001.01     21.72 o
   0   7  11        5.61        1.13      3.24 o
   1   7  11      208.67      192.11      8.65 o
   2   7  11       39.34       37.25      5.26 o
   3   7  11      747.47      736.16     21.17 o
   4   7  11      296.93      299.74     12.60 o
   5   7  11       18.62       12.78      4.74 o
   6   7  11       34.08       26.24      5.51 o
   7   7  11       98.86      130.48      9.03 o
   8   7  11        0.11        0.00      3.52 o
   9   7  11        8.95       23.87      6.27 o
  10   7  11       20.99       30.88      6.31 o
  -9   8  11       17.08       13.20      8.76 o
  -8   8  11        2.35        0.00      3.52 o
  -7   8  11        0.04        5.95      4.22 o
  -6   8  11       23.03       13.99      4.46 o
  -5   8  11       24.68       34.41      6.20 o
  -4   8  11        4.00        2.94      3.74 o
  -3   8  11        0.00        0.65      3.35 o
  -2   8  11        5.30        4.16      3.50 o
  -1   8  11      569.66      596.24     16.07 o
   0   8  11       52.78       64.15      6.43 o
   1   8  11      437.22      475.06     15.77 o
   2   8  11      102.45      123.25      8.90 o
   3   8  11        8.31       10.31      4.68 o
   4   8  11        7.28        5.95      4.11 o
   5   8  11       29.19       29.49      5.79 o
   6   8  11        0.34        0.00      3.50 o
   7   8  11       24.94       23.36      6.82 o
   8   8  11        9.76       12.96      5.28 o
  -6   9  11        2.39       11.78      4.56 o
  -5   9  11        9.04       17.57      5.06 o
  -4   9  11        8.61       28.70      5.68 o
  -3   9  11        7.72        7.53      8.41 o
  -2   9  11       66.52       66.90      6.50 o
  -1   9  11        0.00        5.00      3.49 o
   0   9  11       10.65       12.60      4.83 o
   1   9  11       15.63       12.19      4.60 o
   2   9  11      136.88      118.67      8.63 o
   3   9  11        1.70        6.73      4.15 o
   4   9  11        1.22        6.36      4.31 o
   5   9  11        1.09        0.00      6.84 o
 -14   0  12      128.19      158.67     12.06 o
 -12   0  12       39.60       47.95      7.68 o
 -10   0  12       14.45       12.49      3.71 o
  -8   0  12      324.79      339.96     10.82 o
  -6   0  12        6.61       23.21      3.40 o
  -4   0  12      764.60      715.38     15.52 o
  -2   0  12     1145.84     1076.15     20.70 o
   0   0  12       11.92        8.06      1.73 o
   2   0  12     2778.07     2983.44     51.39 o
   4   0  12     3010.90     2951.43     51.66 o
   6   0  12      906.85      817.79     18.13 o
   8   0  12     3032.82     3054.68     71.57 o
  10   0  12      564.16      523.48     18.88 o
  12   0  12      539.25      533.23     20.49 o
  14   0  12        7.14        6.83      4.80 o
 -15   1  12        0.60        1.69      3.76 o
 -14   1  12       22.59       35.60      5.48 o
 -13   1  12       17.96       27.88      4.92 o
 -12   1  12       93.63       85.43      6.43 o
 -11   1  12       10.79        5.91      2.90 o
 -10   1  12       18.10       16.57      2.88 o
  -9   1  12       54.04       48.81      3.57 o
  -8   1  12      270.43      269.29      7.56 o
  -7   1  12       86.67       98.06      4.11 o
  -6   1  12      466.45      461.34      9.01 o
  -5   1  12      272.37      250.78      6.06 o
  -4   1  12     1665.90     1618.88     21.35 o
  -3   1  12     4446.52     5061.82     60.00 o
  -2   1  12     2061.36     2283.02     28.37 o
  -1   1  12     1975.57     1998.89     29.56 o
   0   1  12     2779.84     2997.13     36.24 o
   1   1  12      473.86      491.68      7.75 o
   2   1  12      999.35     1054.75     14.45 o
   3   1  12     2858.39     3068.32     41.17 o
   4   1  12        1.10        5.17      1.49 o
   5   1  12      584.60      632.68     10.41 o
   6   1  12      832.62      862.38     13.83 o
   7   1  12       87.98       84.57      3.92 o
   8   1  12      104.79      100.43      4.79 o
   9   1  12      124.55      109.00      5.11 o
  10   1  12        4.41        6.96      2.82 o
  11   1  12       73.90       88.30      5.93 o
  12   1  12       79.70       88.80      6.19 o
  13   1  12        0.50        1.06      3.02 o
  14   1  12       25.19       32.93      4.59 o
 -15   2  12        0.00        0.27      3.43 o
 -14   2  12        1.92        2.80      3.81 o
 -13   2  12        2.28        0.00      3.96 o
 -12   2  12        0.02        2.41      3.16 o
 -11   2  12       68.15       77.67      6.94 o
 -10   2  12      558.07      530.84     17.22 o
  -9   2  12      215.55      223.17      6.46 o
  -8   2  12       43.52       56.62      3.56 o
  -7   2  12      141.97      138.64      5.59 o
  -6   2  12     1121.80     1042.68     15.50 o
  -5   2  12      180.58      152.86      4.45 o
  -4   2  12     1335.99     1375.46     18.66 o
  -3   2  12     3433.76     3601.29     43.64 o
  -2   2  12      104.22       91.42      3.26 o
  -1   2  12      263.86      276.95      7.66 o
   0   2  12        0.11        3.21      1.37 o
   1   2  12       61.12       86.76      3.26 o
   2   2  12       39.74       30.17      1.94 o
   3   2  12      319.09      507.84      8.46 o
   4   2  12     1430.13     1354.37     20.15 o
   5   2  12      388.47      449.15      8.33 o
   6   2  12      435.15      414.08      8.19 o
   7   2  12      166.83      152.36      6.03 o
   8   2  12        6.15        5.30      2.35 o
   9   2  12      191.89      191.69      6.82 o
  10   2  12      215.49      216.08      9.93 o
  11   2  12       27.65       28.69      4.48 o
  12   2  12      132.43      129.21      9.03 o
  13   2  12       49.04       58.66      5.57 o
  14   2  12        0.44        4.22      3.01 o
 -15   3  12       34.17       31.72      8.75 o
 -14   3  12       51.66       43.43      6.86 o
 -13   3  12      273.26      282.72     19.61 o
 -12   3  12      541.97      481.58     16.79 o
 -11   3  12      331.41      314.16      9.33 o
 -10   3  12      108.13       82.67      5.25 o
  -9   3  12      267.68      248.35      7.74 o
  -8   3  12      527.64      507.39      9.92 o
  -7   3  12      222.45      216.67      5.90 o
  -6   3  12      409.13      385.68      7.85 o
  -5   3  12      800.48      836.01     12.93 o
  -4   3  12      104.27      105.76      3.48 o
  -3   3  12        1.38        2.71      1.72 o
  -2   3  12     1444.75     1512.18     22.42 o
  -1   3  12      164.93      163.01      6.68 o
   0   3  12     2964.17     2937.16     46.02 o
   1   3  12      486.23      473.15      8.85 o
   2   3  12     1798.84     1984.95     27.87 o
   3   3  12      287.05      263.33      5.62 o
   4   3  12       48.95       48.09      2.96 o
   5   3  12       44.73       22.22      2.40 o
   6   3  12      406.74      374.84     20.34 o
   7   3  12     1190.75     1182.52     21.87 o
   8   3  12        1.85        2.65      2.30 o
   9   3  12       55.13       52.62      4.51 o
  10   3  12      261.25      239.34      8.15 o
  11   3  12        0.23        1.99      2.76 o
  12   3  12      250.40      210.51      9.70 o
  13   3  12        7.80        4.12      3.12 o
  14   3  12        2.50        5.71      3.02 o
 -14   4  12        1.62       11.45      4.11 o
 -13   4  12       25.08       28.25      5.03 o
 -12   4  12      226.25      195.01      9.91 o
 -11   4  12        2.99        6.88      3.91 o
 -10   4  12        0.92        4.75      3.41 o
  -9   4  12      577.27      513.04     13.62 o
  -8   4  12      469.03      426.99     12.41 o
  -7   4  12      136.65      133.66      6.32 o
  -6   4  12       53.70       52.57      3.85 o
  -5   4  12        3.46        3.06      2.01 o
  -4   4  12       70.77       84.19      7.06 o
  -3   4  12      355.77      388.00     10.47 o
  -2   4  12      185.72      146.78      6.93 o
  -1   4  12     1338.42     1557.72     27.46 o
   0   4  12      474.41      504.70     12.08 o
   1   4  12      726.81      740.74     15.62 o
   2   4  12      200.46      167.19      6.52 o
   3   4  12       86.23       91.67      8.05 o
   4   4  12       10.63       14.16      3.37 o
   5   4  12        0.01        2.86      1.94 o
   6   4  12        1.77        3.89      2.47 o
   7   4  12      320.64      305.34     11.05 o
   8   4  12      392.28      384.56     11.40 o
   9   4  12      174.90      162.33      7.59 o
  10   4  12       16.46       14.87      6.62 o
  11   4  12       19.20       31.95      4.72 o
  12   4  12        3.79        7.88      3.54 o
  13   4  12       65.61       68.06      7.07 o
 -13   5  12       25.97       42.90     17.23 o
 -12   5  12       12.09       19.50      5.50 o
 -11   5  12      162.64      165.98      9.98 o
 -10   5  12       35.92       27.23      5.66 o
  -9   5  12       20.49       33.20      5.49 o
  -8   5  12      284.48      280.09     11.83 o
  -7   5  12      106.67       78.98      7.28 o
  -6   5  12       35.47       22.71      3.89 o
  -5   5  12       97.37       96.26      5.67 o
  -4   5  12      679.05      654.04     15.31 o
  -3   5  12       85.78       79.44      5.13 o
  -2   5  12      330.48      330.36      9.92 o
  -1   5  12      551.28      552.39     13.43 o
   0   5  12       75.61       68.65      5.95 o
   1   5  12        0.81        0.00      2.27 o
   2   5  12      663.58      758.08     16.57 o
   3   5  12       35.08       29.20      3.86 o
   4   5  12      954.02      924.33     19.35 o
   5   5  12      470.33      419.48     15.54 o
   6   5  12      669.73      668.11     25.31 o
   7   5  12       50.89       55.32      6.60 o
   8   5  12       10.35       16.61      4.90 o
   9   5  12       10.32       14.59      4.73 o
  10   5  12        1.38        6.24      3.72 o
  11   5  12       47.77       65.27      8.79 o
  12   5  12        8.10        8.51      4.40 o
 -12   6  12        1.19        1.02      5.43 o
 -11   6  12       31.03       31.16      5.99 o
 -10   6  12       33.91       32.33      7.10 o
  -9   6  12       38.55       33.07      7.03 o
  -8   6  12        0.23        0.00      4.88 o
  -7   6  12       52.63       65.89      8.83 o
  -6   6  12      166.71      157.67     11.03 o
  -5   6  12     1034.01     1129.36     23.38 o
  -4   6  12     2280.59     2196.71     75.59 o
  -3   6  12        9.65        8.30      3.49 o
  -2   6  12      795.58      757.94     17.35 o
  -1   6  12      126.68      137.16      6.86 o
   0   6  12        0.94        3.17      2.87 o
   1   6  12      182.30      190.17      8.08 o
   2   6  12        2.49        6.95      3.48 o
   3   6  12      484.39      446.11     24.42 o
   4   6  12      361.72      365.19     13.68 o
   5   6  12      212.67      205.59     10.48 o
   6   6  12       75.11       73.47      7.40 o
   7   6  12       63.24       64.39      7.39 o
   8   6  12       48.22       51.42      6.97 o
   9   6  12      435.80      461.14     23.29 o
  10   6  12        0.77        5.80      4.82 o
  11   6  12        0.01        8.01      4.03 o
 -11   7  12        0.01        1.57      5.57 o
 -10   7  12       80.44       86.72      8.09 o
  -9   7  12       43.71       54.74      7.30 o
  -8   7  12        3.36        4.24      4.27 o
  -7   7  12      242.49      249.38     12.18 o
  -6   7  12       30.16       27.90      6.09 o
  -5   7  12       31.84       32.34      5.72 o
  -4   7  12      152.65      158.43      9.96 o
  -3   7  12        0.06        0.85      3.05 o
  -2   7  12       27.44       35.90      5.02 o
  -1   7  12       68.67       91.46      6.42 o
   0   7  12      239.14      212.54      8.99 o
   1   7  12        1.98        0.00      3.10 o
   2   7  12      188.39      159.66      8.33 o
   3   7  12      222.81      220.30     10.95 o
   4   7  12        0.42        0.79      3.93 o
   5   7  12        1.61        0.00      3.63 o
   6   7  12       18.29       24.27      8.19 o
   7   7  12        2.53        8.23      4.46 o
   8   7  12       43.42       39.93      6.65 o
   9   7  12        2.82       14.77      4.78 o
  10   7  12        8.04       12.09      4.63 o
  -9   8  12       54.13       55.82      8.10 o
  -8   8  12        7.98       14.90      5.02 o
  -7   8  12        2.94       13.05      4.56 o
  -6   8  12       13.96       17.56      6.63 o
  -5   8  12        0.00        0.00      4.00 o
  -4   8  12        0.00        0.00      3.34 o
  -3   8  12        9.02       13.32      4.21 o
  -2   8  12        4.83        3.91      3.60 o
  -1   8  12        4.19        4.87      3.70 o
   0   8  12      231.46      272.57     10.63 o
   1   8  12      166.60      173.69     10.02 o
   2   8  12       69.79       82.92      7.85 o
   3   8  12       85.75       91.33      7.75 o
   4   8  12       44.56       52.89      9.56 o
   5   8  12       11.74       24.62      5.54 o
   6   8  12       18.00       20.32      5.18 o
   7   8  12       60.89       81.27      8.58 o
   8   8  12        1.92        6.69      4.75 o
  -6   9  12       24.53       24.82      5.32 o
  -5   9  12       46.50       50.87      7.11 o
  -4   9  12        6.53       11.97      4.54 o
  -3   9  12       22.74       29.60      7.25 o
  -2   9  12       16.39       19.44      4.33 o
  -1   9  12        8.63       19.33      4.05 o
   0   9  12       46.12       52.55     10.11 o
   1   9  12      169.09      176.59     17.62 o
   2   9  12       11.91       27.50      5.70 o
   3   9  12       67.62       74.97      7.58 o
   4   9  12       20.86       25.20      6.40 o
   5   9  12       28.19       47.29      7.33 o
 -15   0  13      268.06      281.63     16.13 o
 -13   0  13      111.50      138.89     11.26 o
 -11   0  13        0.75        2.07      3.46 o
  -9   0  13      159.11      152.73      7.61 o
  -7   0  13      813.49      875.67     19.72 o
  -5   0  13      475.27      552.13     13.37 o
  -3   0  13     2718.01     3082.98     53.41 o
  -1   0  13     2176.28     2393.93     41.82 o
   1   0  13        4.81       23.65      2.58 o
   3   0  13     1375.05     1622.15     30.15 o
   5   0  13      521.20      517.80     12.92 o
   7   0  13      107.29      145.11      6.82 o
   9   0  13      135.22      130.33      8.76 o
  11   0  13       40.24       46.44      7.18 o
  13   0  13       72.45       59.05      9.39 o
 -15   1  13       21.02       23.58      4.93 o
 -14   1  13       68.40       80.56      6.92 o
 -13   1  13      226.61      218.01     11.27 o
 -12   1  13      628.15      628.16     16.87 o
 -11   1  13      107.34      109.39      5.82 o
 -10   1  13       72.01       82.09      4.51 o
  -9   1  13      295.90      332.69      9.22 o
  -8   1  13      228.22      251.64      6.65 o
  -7   1  13      111.98      136.51      4.72 o
  -6   1  13      917.01      960.65     14.60 o
  -5   1  13      330.79      344.58      7.02 o
  -4   1  13       16.95       10.66      1.80 o
  -3   1  13       47.31       57.07      2.79 o
  -2   1  13     4100.59     4137.48     49.50 o
  -1   1  13      730.95      656.08     10.90 o
   0   1  13       24.43       20.15      3.26 o
   1   1  13       65.00       68.34      3.91 o
   2   1  13     2818.49     3302.76     40.15 o
   3   1  13      194.13      195.21      4.65 o
   4   1  13      210.42      225.86      5.29 o
   5   1  13        3.24        2.24      1.68 o
   6   1  13      367.34      347.17      7.39 o
   7   1  13      472.91      460.32      9.01 o
   8   1  13       14.63       10.55      2.57 o
   9   1  13       45.49       43.04      3.84 o
  10   1  13        0.78        2.91      2.75 o
  11   1  13        1.21        1.69      2.86 o
  12   1  13       94.85      104.93      6.63 o
  13   1  13       14.62       22.46      4.17 o
  14   1  13        0.25        3.26      2.92 o
 -15   2  13       38.40       57.88      6.09 o
 -14   2  13       48.46       64.17      6.39 o
 -13   2  13      121.75      111.76      7.04 o
 -12   2  13       77.58      100.65      6.14 o
 -11   2  13     1081.87     1214.93     21.63 o
 -10   2  13      528.78      471.81     11.28 o
  -9   2  13      589.97      590.48     11.25 o
  -8   2  13       16.49       17.27      3.50 o
  -7   2  13      640.77      620.29     10.99 o
  -6   2  13       29.47       53.09      3.27 o
  -5   2  13     2333.31     2355.60     30.30 o
  -4   2  13     1561.16     1609.26     21.47 o
  -3   2  13      105.52      120.68      3.61 o
  -2   2  13      704.16      855.77     13.84 o
  -1   2  13      247.26      214.65      5.13 o
   0   2  13     1471.30     1386.28     20.48 o
   1   2  13     3314.79     3893.38     51.84 o
   2   2  13      390.37      380.15      6.70 o
   3   2  13     1204.10      988.32     14.21 o
   4   2  13        5.57        5.60      1.59 o
   5   2  13        1.88        2.86      2.22 o
   6   2  13     1096.51     1034.60     15.68 o
   7   2  13      129.75      121.09      5.88 o
   8   2  13      245.47      237.07     10.39 o
   9   2  13        0.46        0.00      2.30 o
  10   2  13      147.80      135.70      6.20 o
  11   2  13      186.10      173.13      7.95 o
  12   2  13       14.37       23.90      4.49 o
  13   2  13       68.35       90.30      7.22 o
  14   2  13        1.46        8.91      3.18 o
 -15   3  13       34.11       45.37      7.54 o
 -14   3  13        3.90       20.02      5.46 o
 -13   3  13      198.28      179.11      8.99 o
 -12   3  13      106.52      107.41      7.34 o
 -11   3  13       83.69       82.14      6.59 o
 -10   3  13      428.98      446.85     12.70 o
  -9   3  13       97.05      106.38      6.23 o
  -8   3  13      332.07      353.57      9.19 o
  -7   3  13       87.99       75.20      4.44 o
  -6   3  13     2005.25     1974.44     39.70 o
  -5   3  13       20.82       22.76      2.80 o
  -4   3  13        4.62        1.94      1.81 o
  -3   3  13      952.41     1001.10     22.46 o
  -2   3  13       88.95       60.67      6.88 o
  -1   3  13       51.06       50.82      3.99 o
   0   3  13     2366.88     2291.47     37.18 o
   1   3  13      516.23      555.02     15.48 o
   2   3  13       28.58       15.24      1.93 o
   3   3  13        2.54        4.21      1.63 o
   4   3  13      642.16      634.74     10.58 o
   5   3  13      384.95      394.07      9.04 o
   6   3  13       45.30       39.03      3.96 o
   7   3  13      351.33      312.15      8.22 o
   8   3  13       33.30       29.80      3.41 o
   9   3  13      229.06      196.32      7.12 o
  10   3  13     1328.20     1393.16     26.53 o
  11   3  13      461.60      475.12     12.07 o
  12   3  13      109.22      120.41      8.15 o
  13   3  13        0.89        6.81      3.47 o
  14   3  13        0.75        1.82      3.20 o
 -14   4  13        1.18        3.13      7.79 o
 -13   4  13       30.93       31.50      6.47 o
 -12   4  13       19.88       22.49      5.79 o
 -11   4  13       77.26       95.97     12.92 o
 -10   4  13      335.94      326.26     17.94 o
  -9   4  13       20.33       28.85      6.80 o
  -8   4  13        0.76        0.00      3.62 o
  -7   4  13      261.28      238.55      8.59 o
  -6   4  13       74.24       80.47      5.23 o
  -5   4  13        1.84        1.47      2.41 o
  -4   4  13      734.99      755.08     16.74 o
  -3   4  13     1136.02     1079.52     33.70 o
  -2   4  13      133.89      109.99      5.66 o
  -1   4  13      300.64      297.27     10.47 o
   0   4  13       84.96       83.25      5.01 o
   1   4  13        0.28        2.20      2.20 o
   2   4  13       19.93        9.30      2.77 o
   3   4  13     1979.03     1945.19     33.35 o
   4   4  13      874.63      838.05     17.54 o
   5   4  13      475.95      479.98     12.28 o
   6   4  13      192.57      173.64      8.65 o
   7   4  13      224.73      218.98      8.14 o
   8   4  13      413.24      373.34     13.66 o
   9   4  13       15.43       14.20      3.69 o
  10   4  13        3.55        2.77      3.09 o
  11   4  13        0.03        3.26      3.05 o
  12   4  13        3.37       11.60      3.61 o
  13   4  13        0.00        8.91      4.01 o
 -13   5  13        0.74        3.66      4.50 o
 -12   5  13       28.61       47.35      6.93 o
 -11   5  13       32.38       41.50      6.86 o
 -10   5  13        8.57       15.11      4.95 o
  -9   5  13        2.89        0.75      3.85 o
  -8   5  13        7.72       10.76      4.17 o
  -7   5  13      556.09      505.52     16.49 o
  -6   5  13      227.76      200.70      8.23 o
  -5   5  13      687.35      668.59     15.86 o
  -4   5  13      985.15      998.40     20.71 o
  -3   5  13       21.05       27.03      3.84 o
  -2   5  13      127.82      147.54      6.80 o
  -1   5  13        5.12       12.24      3.08 o
   0   5  13      107.77      119.45      6.13 o
   1   5  13        0.15        1.51      2.43 o
   2   5  13      558.13      550.50     13.63 o
   3   5  13        1.42        3.04      2.88 o
   4   5  13      435.76      447.83     26.13 o
   5   5  13      422.98      402.55     18.86 o
   6   5  13      297.24      254.27     11.16 o
   7   5  13        6.00        6.84      5.04 o
   8   5  13      153.47      153.28      9.30 o
   9   5  13       51.34       49.46      6.84 o
  10   5  13       39.42       48.45      6.67 o
  11   5  13        0.74        1.08      3.53 o
  12   5  13       21.39       26.05      5.21 o
 -12   6  13        7.29       14.72      4.70 o
 -11   6  13        7.43        8.05      4.35 o
 -10   6  13      258.27      287.12     13.31 o
  -9   6  13      187.25      181.38     10.62 o
  -8   6  13      178.10      168.69     10.04 o
  -7   6  13      112.27      110.88      8.38 o
  -6   6  13       69.33       65.20      7.35 o
  -5   6  13     1167.27     1222.07     24.91 o
  -4   6  13      965.98      964.03     20.97 o
  -3   6  13      431.02      438.84     17.71 o
  -2   6  13      281.20      303.00     10.20 o
  -1   6  13      129.16      108.08      6.34 o
   0   6  13       98.79       98.39      6.24 o
   1   6  13       90.74       71.13      5.74 o
   2   6  13      529.50      536.29     14.32 o
   3   6  13      658.48      598.59     15.35 o
   4   6  13       29.90       31.40      5.80 o
   5   6  13       44.25       40.15      6.09 o
   6   6  13       12.94       14.50      4.68 o
   7   6  13       14.59       18.11      6.83 o
   8   6  13      419.14      430.55     15.88 o
   9   6  13       25.89       36.60      5.93 o
  10   6  13        0.03        5.52      3.87 o
  11   6  13        0.12        0.00      3.88 o
 -10   7  13        0.72        1.64      3.87 o
  -9   7  13       38.30       26.24      5.47 o
  -8   7  13       66.11       70.65      7.89 o
  -7   7  13        0.92        6.08      4.27 o
  -6   7  13        3.74        5.84      4.24 o
  -5   7  13       61.81       66.95      7.10 o
  -4   7  13        7.85       10.23      3.65 o
  -3   7  13      358.10      354.17     11.68 o
  -2   7  13      431.71      410.36     12.70 o
  -1   7  13      224.24      215.65      9.17 o
   0   7  13       46.61       34.98      5.16 o
   1   7  13       42.31       55.74      5.88 o
   2   7  13      456.71      431.99     13.02 o
   3   7  13      110.53      102.45     16.28 o
   4   7  13        0.41        4.76      3.90 o
   5   7  13        0.04        0.00      3.32 o
   6   7  13       48.51       51.52      6.89 o
   7   7  13        1.86        2.51      3.94 o
   8   7  13        8.13        7.35      4.48 o
   9   7  13        1.26        2.83      3.95 o
  -8   8  13      109.08       98.91      8.52 o
  -7   8  13        0.43        4.51      4.39 o
  -6   8  13        0.58        4.02      3.98 o
  -5   8  13       36.41       30.86      6.69 o
  -4   8  13      175.03      181.39     13.93 o
  -3   8  13       11.68       16.53      4.61 o
  -2   8  13      162.49      170.71      8.68 o
  -1   8  13      215.52      245.48     13.83 o
   0   8  13       81.77       85.23      6.74 o
   1   8  13      322.38      308.64     12.68 o
   2   8  13       16.20       21.74      5.23 o
   3   8  13      131.59      129.56      8.99 o
   4   8  13       62.89       53.03      6.94 o
   5   8  13       16.00       27.10      5.66 o
   6   8  13       35.15       30.40      6.00 o
   7   8  13        4.22        7.00      4.90 o
  -5   9  13        6.41       18.19      4.91 o
  -4   9  13        1.76        5.53      3.86 o
  -3   9  13       10.39        8.51      5.07 o
  -2   9  13       90.14       99.02     11.25 o
  -1   9  13        9.78       10.03      3.84 o
   0   9  13      110.52      116.12     15.80 o
   1   9  13       26.59       22.27      5.42 o
   2   9  13      152.60      160.38     14.37 o
   3   9  13        0.30       10.49      4.63 o
   4   9  13        8.96       26.40      6.01 o
 -14   0  14        9.26       11.41      5.99 o
 -12   0  14       94.18       68.67      8.58 o
 -10   0  14      630.09      688.62     18.12 o
  -8   0  14      668.24      701.74     17.47 o
  -6   0  14      840.25      987.59     21.22 o
  -4   0  14      148.81      201.69     11.63 o
  -2   0  14      256.25      219.62      7.51 o
   0   0  14     1881.89     2002.12     53.03 o
   2   0  14     2115.63     2249.38     41.72 o
   4   0  14       21.76       38.97      4.36 o
   6   0  14      258.13      190.35      7.51 o
   8   0  14       60.82       60.84      5.08 o
  10   0  14      392.52      397.70     16.12 o
  12   0  14      537.77      564.40     40.76 o
  14   0  14       86.06       95.25     10.21 o
 -15   1  14       27.87       33.49      7.70 o
 -14   1  14        0.02        2.31      3.79 o
 -13   1  14        2.38        0.00      3.64 o
 -12   1  14       39.82       53.93      4.86 o
 -11   1  14       80.92       62.10      4.92 o
 -10   1  14       65.53       72.63      4.44 o
  -9   1  14        1.76        4.58      2.26 o
  -8   1  14        0.03        3.07      2.17 o
  -7   1  14        3.83       10.20      2.31 o
  -6   1  14      724.61      756.66     12.31 o
  -5   1  14     2555.04     2455.75     31.48 o
  -4   1  14      277.37      251.40      7.74 o
  -3   1  14     2279.38     2343.20     32.09 o
  -2   1  14      398.47      328.57      6.71 o
  -1   1  14     1562.93     1733.43     26.80 o
   0   1  14      475.81      473.35      9.96 o
   1   1  14     1913.86     1993.17     25.30 o
   2   1  14     1447.50     1586.90     23.94 o
   3   1  14      427.02      459.22      8.00 o
   4   1  14      147.06      133.61      4.16 o
   5   1  14     2126.77     2116.12     30.36 o
   6   1  14        0.82        4.52      2.49 o
   7   1  14       15.91       15.43      2.36 o
   8   1  14       10.47       17.68      2.85 o
   9   1  14       58.13       58.10      4.34 o
  10   1  14      453.08      396.63     11.42 o
  11   1  14        9.21       10.91      3.60 o
  12   1  14      239.01      253.32     14.80 o
  13   1  14       21.12       29.89      4.50 o
  14   1  14       33.75       34.21      5.49 o
 -15   2  14       25.75       21.93      5.79 o
 -14   2  14       17.47       22.48      5.65 o
 -13   2  14       18.21       16.30      6.06 o
 -12   2  14        0.74        6.76      3.18 o
 -11   2  14      344.97      352.51     10.43 o
 -10   2  14       95.94      104.23      5.64 o
  -9   2  14        7.08       10.51      2.67 o
  -8   2  14       41.68       42.45      4.02 o
  -7   2  14       27.85       10.78      2.34 o
  -6   2  14      353.51      352.44      7.85 o
  -5   2  14      142.30      105.02      3.98 o
  -4   2  14      116.68      122.07      3.91 o
  -3   2  14      207.76      140.36      3.91 o
  -2   2  14     2098.64     2706.21     38.32 o
  -1   2  14     1565.75     2021.22     28.63 o
   0   2  14      349.68      346.17      7.18 o
   1   2  14      312.05      336.60      7.22 o
   2   2  14      150.52      165.04      4.31 o
   3   2  14      378.87      363.72      6.92 o
   4   2  14        0.67        1.66      1.43 o
   5   2  14       12.71       13.75      2.07 o
   6   2  14        2.76        1.11      2.53 o
   7   2  14      386.64      380.80     14.61 o
   8   2  14       16.48       21.64      3.14 o
   9   2  14     1158.12     1130.78     19.87 o
  10   2  14      220.93      192.41      7.06 o
  11   2  14       86.42       85.34      6.06 o
  12   2  14       56.71       55.48      5.76 o
  13   2  14        0.80        8.00      3.05 o
  14   2  14        0.97        8.77      2.89 o
 -14   3  14        0.41        0.00      4.05 o
 -13   3  14       43.48       33.44      9.82 o
 -12   3  14       38.07       48.22      5.74 o
 -11   3  14       12.95       11.69      4.14 o
 -10   3  14      515.45      513.21     18.89 o
  -9   3  14     1120.82     1041.02     21.35 o
  -8   3  14      627.62      615.98     12.89 o
  -7   3  14        0.00        3.71      2.23 o
  -6   3  14      173.99      161.58      6.84 o
  -5   3  14      234.70      256.05      8.36 o
  -4   3  14      121.99      107.99      5.52 o
  -3   3  14        0.66        2.44      2.93 o
  -2   3  14       12.14       12.73      2.82 o
  -1   3  14      246.85      227.84      7.49 o
   0   3  14     1839.79     1818.15     30.79 o
   1   3  14     1913.66     1733.34     29.60 o
   2   3  14       96.79      113.26      6.57 o
   3   3  14      364.50      340.76      7.84 o
   4   3  14        1.22        0.00      1.65 o
   5   3  14      216.84      204.70      6.30 o
   6   3  14      479.70      433.23     15.38 o
   7   3  14      218.33      201.66      7.64 o
   8   3  14      266.65      243.63      8.67 o
   9   3  14       37.15       25.79      5.13 o
  10   3  14      208.88      210.71     13.94 o
  11   3  14      459.77      447.89     17.84 o
  12   3  14       25.81       26.13      4.87 o
  13   3  14        0.66        8.77      3.31 o
 -14   4  14        9.53       13.12      5.32 o
 -13   4  14       13.17       14.85      5.04 o
 -12   4  14        0.93        2.25      4.04 o
 -11   4  14      168.67      151.42      9.66 o
 -10   4  14        0.00        3.78      4.19 o
  -9   4  14       38.28       40.64      6.09 o
  -8   4  14      609.11      585.48     29.21 o
  -7   4  14      385.21      403.00     14.06 o
  -6   4  14      114.99      106.07      5.90 o
  -5   4  14      319.10      296.49      9.45 o
  -4   4  14      924.54      903.03     18.85 o
  -3   4  14      424.46      374.81     10.55 o
  -2   4  14      129.09      137.45      8.40 o
  -1   4  14      858.72      897.07     18.41 o
   0   4  14      518.60      537.37     18.12 o
   1   4  14      269.21      184.96     15.76 o
   2   4  14       38.50       30.38      4.22 o
   3   4  14       20.72       24.85      3.58 o
   4   4  14      218.94      218.09      7.96 o
   5   4  14      111.84       95.11      5.65 o
   6   4  14        8.61        4.69      3.39 o
   7   4  14       98.73       72.32      6.33 o
   8   4  14       57.36       59.99      6.72 o
   9   4  14       13.24        9.44      5.63 o
  10   4  14        0.26        0.81      3.46 o
  11   4  14      114.23      115.21      8.19 o
  12   4  14        1.77        5.72      3.75 o
  13   4  14       53.28       58.58     11.67 o
 -13   5  14       74.41       78.23      8.24 o
 -12   5  14       10.25        0.00      4.10 o
 -11   5  14       47.13       47.31      6.96 o
 -10   5  14       87.66       90.93      7.92 o
  -9   5  14       75.68       56.22      6.75 o
  -8   5  14      279.42      260.18     13.94 o
  -7   5  14      993.06      948.59     24.52 o
  -6   5  14      373.67      351.12     11.13 o
  -5   5  14       28.48       30.30      4.38 o
  -4   5  14       69.51       65.09      5.32 o
  -3   5  14       33.45       32.82      4.28 o
  -2   5  14      762.65      741.96     19.59 o
  -1   5  14      197.29      179.20      7.35 o
   0   5  14       58.29       57.38      6.83 o
   1   5  14      182.44      178.93      9.44 o
   2   5  14       81.96       74.42      5.27 o
   3   5  14      345.59      343.46     10.59 o
   4   5  14      513.46      513.57     13.51 o
   5   5  14      364.90      355.52     13.14 o
   6   5  14        3.57       14.02      4.24 o
   7   5  14        7.96        9.96      4.50 o
   8   5  14       20.26       16.99      4.75 o
   9   5  14        0.03        1.59      3.67 o
  10   5  14       10.74       13.72      6.80 o
  11   5  14       80.19       84.93      8.06 o
  12   5  14        0.03        0.00      4.23 o
 -12   6  14        1.17        0.07      4.86 o
 -11   6  14        1.31        0.00      6.23 o
 -10   6  14        0.01        8.63      4.65 o
  -9   6  14      131.18      111.07      8.73 o
  -8   6  14      251.04      193.25     10.70 o
  -7   6  14       70.89       62.93      7.19 o
  -6   6  14        0.56        4.52      4.05 o
  -5   6  14        8.07       12.62      3.84 o
  -4   6  14       19.18       25.01      5.24 o
  -3   6  14       94.42       75.07      6.17 o
  -2   6  14        9.55        7.97      4.06 o
  -1   6  14       41.35       42.71      4.93 o
   0   6  14      111.01       97.26      6.25 o
   1   6  14      850.74      818.18     20.83 o
   2   6  14     1276.76     1351.55     27.09 o
   3   6  14     1612.50     1597.94     30.28 o
   4   6  14       21.45       17.67      4.46 o
   5   6  14       10.74       20.05      5.16 o
   6   6  14      146.30      131.95      8.81 o
   7   6  14      105.49       94.06      8.07 o
   8   6  14        4.26        4.50      5.59 o
   9   6  14        8.66       24.74      5.40 o
  10   6  14        7.64       10.13      4.69 o
  11   6  14        0.54        6.21      4.47 o
 -10   7  14        4.63        4.51      5.03 o
  -9   7  14       11.07       12.63      4.58 o
  -8   7  14       47.98       62.09      7.77 o
  -7   7  14        0.43        7.85      4.23 o
  -6   7  14       68.59       84.35      9.19 o
  -5   7  14       25.83       28.10      5.66 o
  -4   7  14       28.06       21.22      4.26 o
  -3   7  14        4.32        4.97      5.37 o
  -2   7  14        2.36        8.53      3.99 o
  -1   7  14      347.48      322.14     11.25 o
   0   7  14      195.61      207.19     13.39 o
   1   7  14        0.83        2.68      3.33 o
   2   7  14       38.10       41.18      5.28 o
   3   7  14        4.53        0.00      3.68 o
   4   7  14      194.79      207.58     16.43 o
   5   7  14       29.85       26.67      5.47 o
   6   7  14      178.91      154.27      9.62 o
   7   7  14        8.57       14.88      4.95 o
   8   7  14       10.07       10.12      4.72 o
   9   7  14       18.21       17.99      5.10 o
  -8   8  14        1.66        3.31      4.56 o
  -7   8  14        7.23       10.62      8.35 o
  -6   8  14       23.75       20.90      5.20 o
  -5   8  14       51.65       56.11      9.71 o
  -4   8  14       70.15       82.20      9.18 o
  -3   8  14       91.13      103.43      7.08 o
  -2   8  14      113.68      111.17      7.60 o
  -1   8  14        0.30        5.96      4.47 o
   0   8  14        0.70        4.86      3.61 o
   1   8  14        0.08       16.79      4.17 o
   2   8  14      141.62      137.84      9.34 o
   3   8  14       63.15       64.83      7.27 o
   4   8  14        0.00        1.70      7.55 o
   5   8  14       22.52       29.89      6.02 o
   6   8  14        5.76        8.16      4.37 o
   7   8  14       12.29       15.07      7.93 o
  -4   9  14        2.36        8.36      4.91 o
  -3   9  14        1.39        4.63      5.18 o
  -2   9  14        6.68        7.71      4.79 o
  -1   9  14       23.25       21.15      4.42 o
   0   9  14        4.55       10.09      8.25 o
   1   9  14       17.85       20.82      4.99 o
   2   9  14       35.40       51.39      7.52 o
   3   9  14       10.02       21.52      5.34 o
 -15   0  15       67.08       88.48     10.16 o
 -13   0  15      488.76      545.50     45.86 o
 -11   0  15      103.82       93.00      7.05 o
  -9   0  15       21.81       27.52      6.54 o
  -7   0  15      402.84      363.47     19.15 o
  -5   0  15      345.75      320.76      9.71 o
  -3   0  15     1348.03     1332.85     32.29 o
  -1   0  15      257.56      324.27     11.40 o
   1   0  15     2540.06     2645.79     46.55 o
   3   0  15      179.95      192.67      7.64 o
   5   0  15      263.66      217.64     10.18 o
   7   0  15       44.34       40.39      4.43 o
   9   0  15       15.02       15.96      4.58 o
  11   0  15        2.51        3.88      9.83 o
  13   0  15       85.88       99.30      9.45 o
 -15   1  15        0.00        4.51      3.90 o
 -14   1  15      161.31      174.17      9.35 o
 -13   1  15       33.35       29.00      4.98 o
 -12   1  15      163.20      187.84      7.56 o
 -11   1  15      113.95      126.97      6.23 o
 -10   1  15       81.51       69.47      4.47 o
  -9   1  15        2.51        3.55      2.34 o
  -8   1  15      186.33      193.00     12.36 o
  -7   1  15      530.42      527.40     10.06 o
  -6   1  15      172.46      191.10      5.49 o
  -5   1  15      173.14      165.71      4.96 o
  -4   1  15      837.44      825.35     12.62 o
  -3   1  15      198.61      239.74      5.42 o
  -2   1  15      393.55      369.81      7.35 o
  -1   1  15       14.34       23.04      3.45 o
   0   1  15      269.03      286.28      6.53 o
   1   1  15     2486.96     2499.15     31.22 o
   2   1  15     1911.22     2032.03     26.11 o
   3   1  15       40.87       28.75      2.20 o
   4   1  15      209.11      197.18      5.08 o
   5   1  15       79.84       95.37      6.03 o
   6   1  15        4.91        6.75      1.99 o
   7   1  15       28.63       37.73      3.13 o
   8   1  15       68.84       78.24      4.45 o
   9   1  15       14.49       20.68      3.19 o
  10   1  15       44.82       41.03      4.63 o
  11   1  15      635.99      706.09     17.00 o
  12   1  15       71.68       79.13      6.13 o
  13   1  15        2.68       12.52      3.24 o
  14   1  15       27.15       31.51      4.41 o
 -15   2  15       48.83       43.33      7.30 o
 -14   2  15       65.72       63.06     10.56 o
 -13   2  15       88.82       83.08      8.12 o
 -12   2  15      202.15      233.62     12.28 o
 -11   2  15      329.21      321.12     10.95 o
 -10   2  15       18.65       21.61      3.62 o
  -9   2  15      667.26      648.46     12.26 o
  -8   2  15        0.34        0.00      1.99 o
  -7   2  15       18.49       18.82      2.57 o
  -6   2  15      986.91     1013.91     23.32 o
  -5   2  15       22.41       31.33      2.61 o
  -4   2  15     1138.30     1343.58     18.68 o
  -3   2  15     3924.79     4078.82     54.84 o
  -2   2  15      842.70      871.66     17.09 o
  -1   2  15      221.42      199.05      5.76 o
   0   2  15      211.86      202.24      5.26 o
   1   2  15       54.20       61.57      4.64 o
   2   2  15      933.87      962.29     15.79 o
   3   2  15     2146.53     2144.17     30.92 o
   4   2  15       81.31       81.86      3.42 o
   5   2  15     1420.47     1447.61     20.43 o
   6   2  15      129.62      138.86      4.75 o
   7   2  15     1667.59     1733.98     26.76 o
   8   2  15      333.61      328.33     12.40 o
   9   2  15      330.04      307.95      9.25 o
  10   2  15      119.41       99.89      5.53 o
  11   2  15      129.99      126.57      8.13 o
  12   2  15        0.33        0.00      2.79 o
  13   2  15       21.28       17.03      5.15 o
 -14   3  15        4.60        0.00      5.26 o
 -13   3  15       34.87       36.20     11.05 o
 -12   3  15      342.43      348.49     23.38 o
 -11   3  15      165.77      168.85      9.69 o
 -10   3  15      758.75      733.60     20.67 o
  -9   3  15       66.60       60.06      6.75 o
  -8   3  15       22.49       16.95      4.40 o
  -7   3  15        0.57        1.87      2.78 o
  -6   3  15       65.48       67.96      4.95 o
  -5   3  15       21.64       11.71      3.13 o
  -4   3  15      496.72      446.66     11.66 o
  -3   3  15      949.53      908.50     21.49 o
  -2   3  15      965.40      991.97     19.42 o
  -1   3  15       50.78       38.78      3.89 o
   0   3  15      276.15      265.66      8.29 o
   1   3  15      645.53      641.73     14.17 o
   2   3  15      304.22      297.37      8.99 o
   3   3  15      302.30      308.89     11.91 o
   4   3  15      855.93      858.59     17.72 o
   5   3  15      442.80      448.20     10.87 o
   6   3  15      707.18      699.24     15.34 o
   7   3  15       63.72       61.42      4.67 o
   8   3  15      361.23      362.00     10.82 o
   9   3  15       38.96       52.96      5.38 o
  10   3  15        1.07        5.70      3.64 o
  11   3  15      265.63      283.06     10.23 o
  12   3  15        2.15        6.41      5.07 o
  13   3  15        0.05        2.32      3.89 o
 -13   4  15       14.37       14.28      7.68 o
 -12   4  15      224.42      220.22     12.45 o
 -11   4  15      131.03      125.82      8.90 o
 -10   4  15      383.65      324.45     13.47 o
  -9   4  15       40.58       49.48      6.50 o
  -8   4  15        4.84       15.55      4.48 o
  -7   4  15       41.87       55.78      6.08 o
  -6   4  15      208.88      181.22      7.80 o
  -5   4  15      162.75      176.11      7.43 o
  -4   4  15       57.96       66.39      4.92 o
  -3   4  15       93.04      100.01      5.71 o
  -2   4  15      483.76      430.74     28.87 o
  -1   4  15        1.30        3.79      5.29 o
   0   4  15     2163.33     2340.47     45.51 o
   1   4  15      225.61      193.96      7.49 o
   2   4  15       16.73       20.10      3.47 o
   3   4  15     1099.35     1025.23     25.40 o
   4   4  15      392.68      369.91     11.56 o
   5   4  15       15.77       24.77      5.50 o
   6   4  15       15.06        8.10      3.70 o
   7   4  15       98.76       94.73      7.17 o
   8   4  15       83.09       84.54      6.94 o
   9   4  15        0.21        0.00      3.28 o
  10   4  15       99.40       98.82      8.35 o
  11   4  15       85.87      114.48     10.73 o
  12   4  15       12.14       20.35      6.58 o
 -13   5  15        5.56        2.83      4.69 o
 -12   5  15        7.60       13.73      5.02 o
 -11   5  15       54.23       67.54      8.74 o
 -10   5  15       44.93       46.68      6.92 o
  -9   5  15        8.29        3.33      4.42 o
  -8   5  15      378.43      357.28     23.31 o
  -7   5  15       80.65       78.70      7.38 o
  -6   5  15        0.10        1.57      3.96 o
  -5   5  15       20.98       16.17      4.18 o
  -4   5  15      283.84      270.78      9.52 o
  -3   5  15       70.51       86.02      6.31 o
  -2   5  15      161.68      168.29      7.46 o
  -1   5  15      197.75      205.69     12.46 o
   0   5  15      277.51      239.55     13.02 o
   1   5  15      163.24      139.50      6.66 o
   2   5  15        5.74        6.21      2.85 o
   3   5  15      358.61      364.90     11.12 o
   4   5  15        9.72       11.67      3.48 o
   5   5  15      266.30      260.13     11.09 o
   6   5  15      129.17      135.92      9.46 o
   7   5  15       22.38       20.25      4.90 o
   8   5  15        6.77        4.50      3.74 o
   9   5  15        6.47       15.26      4.60 o
  10   5  15        5.29        5.56      4.40 o
  11   5  15       47.16       65.16      8.14 o
 -11   6  15       25.23       47.26      7.57 o
 -10   6  15        7.48        8.01      4.64 o
  -9   6  15        8.97        9.24      4.56 o
  -8   6  15      297.06      287.25     12.98 o
  -7   6  15      129.50      117.64     12.25 o
  -6   6  15       45.92       45.64      6.47 o
  -5   6  15       13.65       24.45      4.51 o
  -4   6  15       74.69       58.15      5.63 o
  -3   6  15      813.24      822.83     19.01 o
  -2   6  15      168.57      146.96     10.76 o
  -1   6  15       15.76       16.59      3.98 o
   0   6  15       49.51       67.15      7.87 o
   1   6  15      618.89      597.68     29.37 o
   2   6  15     1202.55     1251.40     26.89 o
   3   6  15     1524.50     1417.44     27.89 o
   4   6  15       30.81       33.07      6.02 o
   5   6  15      820.34      692.42     20.57 o
   6   6  15       31.53       33.33      5.92 o
   7   6  15        4.45        6.06      4.24 o
   8   6  15       75.34       81.96      7.55 o
   9   6  15       31.99       31.67      5.90 o
  10   6  15        2.27        2.99      4.17 o
 -10   7  15        6.81       17.25      5.03 o
  -9   7  15       53.56       56.49      7.78 o
  -8   7  15        3.97        9.79      6.34 o
  -7   7  15        0.19        2.09      3.81 o
  -6   7  15       27.06       28.91      6.14 o
  -5   7  15       49.72       42.40      6.30 o
  -4   7  15        8.87        7.00      3.90 o
  -3   7  15        0.01        0.00      2.85 o
  -2   7  15      628.42      654.04     17.05 o
  -1   7  15      106.12       88.99      6.64 o
   0   7  15       85.22       91.68      8.49 o
   1   7  15        0.14        0.00      3.99 o
   2   7  15        2.22        0.00      2.78 o
   3   7  15       11.43        7.61      4.40 o
   4   7  15       66.87       57.20      7.00 o
   5   7  15        7.88        2.67      6.04 o
   6   7  15       11.50       23.76      6.92 o
   7   7  15       20.01       19.56      5.26 o
   8   7  15        1.01        1.32      5.19 o
   9   7  15        0.96       11.85      4.76 o
  -7   8  15       25.37       48.57      7.34 o
  -6   8  15       38.65       46.74      7.18 o
  -5   8  15       15.83       22.26      5.53 o
  -4   8  15       66.79       86.20     14.07 o
  -3   8  15       10.23       11.08      3.70 o
  -2   8  15        0.24        1.37      4.40 o
  -1   8  15      124.67      123.05     11.84 o
   0   8  15        3.99       13.90      3.97 o
   1   8  15       15.58       20.35      6.13 o
   2   8  15        5.72        7.59      4.00 o
   3   8  15       86.96       68.61      7.28 o
   4   8  15       23.66       23.11      5.44 o
   5   8  15       49.58       58.36     11.56 o
   6   8  15        1.44        3.40      3.98 o
  -3   9  15       15.33       18.07      9.33 o
  -2   9  15        9.28        8.85      3.69 o
  -1   9  15        0.50        6.15      3.32 o
   0   9  15       34.35       59.33      7.55 o
   1   9  15       20.89        7.95      9.34 o
   2   9  15       41.71       42.14      6.73 o
 -14   0  16        2.01        8.63      5.50 o
 -12   0  16        1.61        0.00      6.25 o
 -10   0  16       65.15       82.48      6.63 o
  -8   0  16        0.45        1.90      3.59 o
  -6   0  16       16.06       31.02      3.94 o
  -4   0  16      522.73      400.51     15.24 o
  -2   0  16     2618.90     2829.62     49.92 o
   0   0  16      291.00      283.87      8.14 o
   2   0  16      694.84      752.58     16.37 o
   4   0  16     1300.13     1245.26     25.11 o
   6   0  16        0.18        1.77      2.50 o
   8   0  16        0.82        4.70      3.00 o
  10   0  16       20.09       37.69      6.53 o
  12   0  16      219.69      233.70     13.36 o
 -15   1  16       66.72       82.62      6.99 o
 -14   1  16        3.36        9.46      3.95 o
 -13   1  16        2.54        7.33      4.11 o
 -12   1  16       11.50       21.01      3.97 o
 -11   1  16        8.08        7.78      3.15 o
 -10   1  16      423.42      387.74     11.38 o
  -9   1  16      180.39      170.04      5.97 o
  -8   1  16      253.81      208.53      6.28 o
  -7   1  16      778.40      814.64     13.59 o
  -6   1  16      483.15      407.48      8.66 o
  -5   1  16      632.98      683.36     11.44 o
  -4   1  16      168.12      171.23      4.78 o
  -3   1  16      599.22      597.92      9.88 o
  -2   1  16        0.00        1.15      1.37 o
  -1   1  16      119.01      120.44      4.00 o
   0   1  16       17.18       17.15      2.29 o
   1   1  16        0.00        0.50      1.18 o
   2   1  16      474.90      450.29      7.98 o
   3   1  16        0.59        1.16      1.27 o
   4   1  16      105.68      113.82      3.96 o
   5   1  16       10.56       10.00      2.13 o
   6   1  16      143.79      121.94      4.48 o
   7   1  16       78.78       78.43      4.04 o
   8   1  16       16.01       12.61      2.67 o
   9   1  16      141.36      135.43      5.94 o
  10   1  16      107.50       94.92      9.43 o
  11   1  16      149.12      169.71      7.93 o
  12   1  16        1.76        8.65      3.49 o
  13   1  16       23.66       29.92      4.24 o
 -14   2  16      110.52       90.86      8.50 o
 -13   2  16       15.02       19.19      5.20 o
 -12   2  16       45.12       59.61      7.50 o
 -11   2  16       12.50       10.20      3.97 o
 -10   2  16       10.92       12.44      4.67 o
  -9   2  16      141.25      138.32      6.83 o
  -8   2  16        0.71        0.00      2.26 o
  -7   2  16       77.74       75.67      5.14 o
  -6   2  16       12.47        9.80      2.99 o
  -5   2  16      306.10      329.07      9.68 o
  -4   2  16      606.65      606.30     13.78 o
  -3   2  16     1002.82     1182.53     22.10 o
  -2   2  16      280.38      272.39      8.15 o
  -1   2  16      962.41     1100.19     20.50 o
   0   2  16       26.09       21.16      2.45 o
   1   2  16       72.25       60.72      3.77 o
   2   2  16      597.23      520.76     10.19 o
   3   2  16        1.98        1.48      2.22 o
   4   2  16       12.60       15.36      2.52 o
   5   2  16      391.81      358.08     10.43 o
   6   2  16      250.17      240.94      7.13 o
   7   2  16        0.02        1.31      2.37 o
   8   2  16     3119.52     3199.69     53.94 o
   9   2  16      134.37      137.00      6.93 o
  10   2  16        7.11       13.35      3.68 o
  11   2  16        0.05        0.07      3.14 o
  12   2  16       73.22       75.42      6.47 o
  13   2  16       16.85       20.07      4.27 o
 -14   3  16       84.25       97.55     11.18 o
 -13   3  16       46.88       49.95      7.22 o
 -12   3  16       15.09       22.49      7.32 o
 -11   3  16       21.20       27.82      5.66 o
 -10   3  16       20.60       23.38      5.11 o
  -9   3  16       39.65       48.70      6.27 o
  -8   3  16        1.96        0.00      2.65 o
  -7   3  16      455.08      484.22     12.85 o
  -6   3  16       72.59       64.81      7.04 o
  -5   3  16       36.16       24.10      3.65 o
  -4   3  16      659.48      674.73     17.61 o
  -3   3  16      392.37      421.66     11.34 o
  -2   3  16      667.31      697.18     15.33 o
  -1   3  16        9.05        2.54      2.54 o
   0   3  16      529.56      506.07     14.06 o
   1   3  16      191.28      169.45      8.11 o
   2   3  16      190.37      191.48      9.37 o
   3   3  16      176.94      175.12      7.45 o
   4   3  16      509.45      479.76     12.16 o
   5   3  16      352.86      344.39     10.18 o
   6   3  16        4.23        3.56      3.07 o
   7   3  16        9.81       15.98      4.06 o
   8   3  16      565.61      531.75     28.07 o
   9   3  16      181.03      151.05      7.22 o
  10   3  16       35.24       38.60      4.86 o
  11   3  16      216.82      234.71      9.42 o
  12   3  16       14.58       15.09      3.99 o
  13   3  16        0.02        0.40      3.75 o
 -13   4  16       43.22       63.84      7.69 o
 -12   4  16        1.13        6.31      4.53 o
 -11   4  16       27.35       34.49      6.25 o
 -10   4  16       65.55       62.70      7.08 o
  -9   4  16      104.11       99.83      7.76 o
  -8   4  16      549.96      533.96     22.21 o
  -7   4  16      203.03      204.63      8.44 o
  -6   4  16       13.62       19.09      3.73 o
  -5   4  16      178.73      190.86      7.86 o
  -4   4  16       12.20       16.77      3.44 o
  -3   4  16       41.14       45.60      4.59 o
  -2   4  16        2.63        3.89      2.80 o
  -1   4  16        6.84        9.34      2.87 o
   0   4  16      349.98      318.11     11.33 o
   1   4  16       43.16       47.63      4.95 o
   2   4  16       41.95       41.01      4.45 o
   3   4  16      283.67      293.71      9.40 o
   4   4  16      122.79      115.48      9.28 o
   5   4  16      340.95      287.00     13.81 o
   6   4  16       24.94       38.63      5.58 o
   7   4  16       82.27       84.49      7.03 o
   8   4  16      186.66      176.76      9.51 o
   9   4  16       49.32       61.61      7.08 o
  10   4  16        2.65        6.56      4.12 o
  11   4  16        0.19        0.00      2.71 o
  12   4  16       15.69       13.86      4.61 o
 -12   5  16        6.77       14.99      6.30 o
 -11   5  16       78.35       78.15      7.80 o
 -10   5  16       28.78       26.07      5.63 o
  -9   5  16      105.02      103.50     11.37 o
  -8   5  16      335.35      355.57     14.02 o
  -7   5  16       20.31        8.95      5.02 o
  -6   5  16      505.71      489.88     13.68 o
  -5   5  16      527.12      528.19     14.19 o
  -4   5  16      132.96      120.75      6.69 o
  -3   5  16       29.80       29.12      4.36 o
  -2   5  16        7.39       13.89      3.49 o
  -1   5  16       42.84       49.69      5.23 o
   0   5  16      532.66      504.80     13.33 o
   1   5  16       42.13       56.50      5.14 o
   2   5  16      169.33      176.59      7.73 o
   3   5  16      197.57      187.87      7.95 o
   4   5  16      104.12      116.34      6.54 o
   5   5  16       59.40       58.88      6.39 o
   6   5  16       24.77       40.77      5.92 o
   7   5  16       43.05       39.53      8.34 o
   8   5  16       32.05       31.94      5.66 o
   9   5  16        0.42        1.21      3.89 o
  10   5  16        1.67        4.90      3.99 o
  11   5  16        0.01        0.17      3.21 o
 -11   6  16       14.98       16.76      7.36 o
 -10   6  16        5.08        0.00      3.75 o
  -9   6  16        2.48        6.41      4.06 o
  -8   6  16      226.04      220.37     15.83 o
  -7   6  16        4.06        5.35      4.15 o
  -6   6  16       10.53        0.82      3.73 o
  -5   6  16      527.86      509.55     14.39 o
  -4   6  16      260.92      253.22      9.98 o
  -3   6  16        8.06       13.45      3.72 o
  -2   6  16       10.94        3.81      4.68 o
  -1   6  16      400.22      330.66     11.12 o
   0   6  16      864.46      862.76     19.72 o
   1   6  16       12.25       12.08      4.05 o
   2   6  16      803.35      798.33     18.86 o
   3   6  16      310.00      269.82     10.17 o
   4   6  16       38.61       37.65      6.03 o
   5   6  16      212.19      182.56     11.46 o
   6   6  16        0.59        5.30      4.00 o
   7   6  16       63.95       61.81      7.31 o
   8   6  16        9.33       14.73      4.64 o
   9   6  16        5.82       14.59      5.29 o
  10   6  16       10.50       10.72      8.69 o
  -9   7  16       39.85       45.63      7.18 o
  -8   7  16        9.57       10.12      4.61 o
  -7   7  16        9.70       12.10      5.07 o
  -6   7  16       24.03       20.55      5.23 o
  -5   7  16        0.04        1.96      3.64 o
  -4   7  16       10.97        8.73      3.64 o
  -3   7  16       10.65        8.49      5.12 o
  -2   7  16        9.80        7.80      3.87 o
  -1   7  16      175.76      205.61      9.38 o
   0   7  16      937.41      941.12     21.67 o
   1   7  16        9.35       15.95      5.46 o
   2   7  16      316.85      317.99     14.90 o
   3   7  16        0.42        2.39      4.07 o
   4   7  16       15.91       24.69      6.04 o
   5   7  16       89.51       82.64      7.17 o
   6   7  16        4.91        1.34      3.96 o
   7   7  16       44.65       33.36      6.04 o
   8   7  16        0.58       13.36      4.80 o
  -7   8  16        0.16        4.61      4.54 o
  -6   8  16       24.40       36.12      6.45 o
  -5   8  16        2.87        6.53      5.70 o
  -4   8  16       16.90       19.42      5.29 o
  -3   8  16        6.58       13.70      4.50 o
  -2   8  16        4.07        7.05      3.42 o
  -1   8  16        2.00        8.36      4.12 o
   0   8  16        0.19        3.50      3.44 o
   1   8  16        0.39        2.00      3.42 o
   2   8  16        9.96       12.01      4.52 o
   3   8  16       32.28       26.57      5.45 o
   4   8  16       29.25       32.56      6.18 o
   5   8  16       15.25       11.68      4.55 o
   6   8  16        5.39        8.82      4.06 o
  -2   9  16        0.00        0.00      3.33 o
  -1   9  16        0.46        8.98      4.02 o
   0   9  16        0.06        3.40      3.88 o
 -13   0  17      309.04      282.24     15.16 o
 -11   0  17      341.64      357.72     13.08 o
  -9   0  17       22.80       27.68      4.61 o
  -7   0  17        0.13        0.77      3.05 o
  -5   0  17      374.01      465.35     12.62 o
  -3   0  17      706.34      755.99     34.78 o
  -1   0  17      312.84      312.07      9.37 o
   1   0  17        2.76        3.01      2.21 o
   3   0  17      817.37      729.74     16.54 o
   5   0  17      555.18      504.62     13.33 o
   7   0  17      390.93      408.66     12.37 o
   9   0  17      168.53      151.58      9.52 o
  11   0  17       27.59       36.09      6.86 o
  13   0  17       21.38       36.77      6.81 o
 -14   1  17       88.44       98.72      9.37 o
 -13   1  17       40.42       52.24      6.88 o
 -12   1  17       51.12       57.36      5.69 o
 -11   1  17       17.72       20.29      3.70 o
 -10   1  17      353.01      354.20      8.85 o
  -9   1  17        9.80       11.12      2.93 o
  -8   1  17      579.15      533.17     15.07 o
  -7   1  17        4.95        8.54      3.08 o
  -6   1  17      265.98      297.85      7.91 o
  -5   1  17        2.01        3.62      1.84 o
  -4   1  17        0.50        3.31      1.71 o
  -3   1  17      204.12      234.63      6.34 o
  -2   1  17      297.12      233.46      6.95 o
  -1   1  17        9.83       20.49      2.84 o
   0   1  17      668.74      692.94     14.00 o
   1   1  17     1136.89     1149.42     18.23 o
   2   1  17      104.49       82.94      3.86 o
   3   1  17      536.89      532.33     10.58 o
   4   1  17       25.92       25.49      2.43 o
   5   1  17     2539.40     2644.27     46.41 o
   6   1  17      858.05      794.58     13.29 o
   7   1  17       39.80       47.40      3.52 o
   8   1  17       33.31       33.63      3.58 o
   9   1  17      509.76      413.45     13.88 o
  10   1  17       18.29       19.87      4.47 o
  11   1  17      289.71      237.05     10.87 o
  12   1  17        1.67        6.91      3.54 o
  13   1  17       55.03       47.39      5.96 o
 -14   2  17       28.55       39.57      8.26 o
 -13   2  17        0.12        0.00      4.21 o
 -12   2  17        4.26        1.47      6.40 o
 -11   2  17        5.65        7.33      4.42 o
 -10   2  17      110.30      115.21      7.81 o
  -9   2  17       71.19       71.99      5.56 o
  -8   2  17       53.06       61.78      5.19 o
  -7   2  17        0.02        0.92      2.52 o
  -6   2  17        2.17        3.23      2.54 o
  -5   2  17      708.44      751.46     16.32 o
  -4   2  17     1126.12     1062.64     20.71 o
  -3   2  17      517.48      495.49     12.23 o
  -2   2  17      705.46      764.20     15.92 o
  -1   2  17       28.16       34.67      5.75 o
   0   2  17      304.87      348.17      9.53 o
   1   2  17       52.55       56.08      7.33 o
   2   2  17     1597.21     1467.94     40.77 o
   3   2  17      714.20      713.81     13.16 o
   4   2  17       54.68       45.92      3.40 o
   5   2  17      271.41      292.36      7.85 o
   6   2  17      285.72      298.11      8.21 o
   7   2  17        1.81        4.94      2.72 o
   8   2  17      413.29      378.28     12.18 o
   9   2  17       67.79       77.13      5.70 o
  10   2  17      129.86      104.53      6.54 o
  11   2  17      119.89      123.92      8.01 o
  12   2  17        3.77        3.75      4.59 o
  13   2  17       20.58       25.40      4.81 o
 -14   3  17       28.71       35.39      9.55 o
 -13   3  17       57.95       69.67      8.87 o
 -12   3  17        8.54       17.58      5.00 o
 -11   3  17        0.27        2.02      4.13 o
 -10   3  17        2.85       10.53      4.21 o
  -9   3  17       15.47       17.84      5.89 o
  -8   3  17       53.28       61.95      5.60 o
  -7   3  17       69.75       71.29      5.44 o
  -6   3  17      127.42      120.35      7.39 o
  -5   3  17        0.05        0.61      2.59 o
  -4   3  17      142.90      126.02      6.35 o
  -3   3  17        0.56        0.61      2.44 o
  -2   3  17       49.17       58.11      4.72 o
  -1   3  17     1606.82     1682.83     55.36 o
   0   3  17       12.95        7.50      2.65 o
   1   3  17      117.62      134.84      6.19 o
   2   3  17       62.05       59.01      4.71 o
   3   3  17      286.85      312.36      9.56 o
   4   3  17       26.38       21.10      3.51 o
   5   3  17       81.16       70.78      5.15 o
   6   3  17        3.19        1.50      3.25 o
   7   3  17      141.24      149.70      8.30 o
   8   3  17        0.18        0.00      4.42 o
   9   3  17       41.51       33.73      5.40 o
  10   3  17       22.62       31.72      7.93 o
  11   3  17       42.28       57.24      6.49 o
  12   3  17       23.87       41.29     12.40 o
 -13   4  17       69.65       77.46     14.61 o
 -12   4  17        0.75        0.91      3.90 o
 -11   4  17      212.56      245.99     11.97 o
 -10   4  17       89.32       96.67      9.15 o
  -9   4  17       66.03       61.32      7.17 o
  -8   4  17       23.61       23.03      4.86 o
  -7   4  17        6.74        7.57      3.52 o
  -6   4  17      101.88       96.93      8.53 o
  -5   4  17        2.39        2.96      2.87 o
  -4   4  17      157.27      166.90      8.00 o
  -3   4  17      247.33      225.68      8.42 o
  -2   4  17      125.82      128.65      6.91 o
  -1   4  17      164.95      146.08      6.62 o
   0   4  17       27.57       21.43      3.58 o
   1   4  17        0.09        0.17      2.36 o
   2   4  17        0.05        0.59      2.52 o
   3   4  17      170.53      147.11      7.98 o
   4   4  17       48.00       53.40      4.99 o
   5   4  17       50.75       47.69      5.73 o
   6   4  17        5.18        4.91      3.55 o
   7   4  17      259.37      255.01     11.23 o
   8   4  17       72.39       77.04      7.49 o
   9   4  17       33.95       53.09      6.64 o
  10   4  17        3.59        6.81      3.68 o
  11   4  17        7.27        5.13      3.72 o
  12   4  17       50.29       69.16      8.21 o
 -12   5  17       11.27       12.03      5.04 o
 -11   5  17      109.98       89.60      8.08 o
 -10   5  17        5.33        5.74      4.18 o
  -9   5  17      186.19      181.34     10.35 o
  -8   5  17      545.64      555.17     18.20 o
  -7   5  17       28.48       28.80      5.67 o
  -6   5  17      549.19      523.27     14.38 o
  -5   5  17       91.10      102.61      8.07 o
  -4   5  17        0.92        2.90      3.08 o
  -3   5  17        1.17        0.00      2.63 o
  -2   5  17      365.75      378.21     17.97 o
  -1   5  17        4.29        3.96      2.84 o
   0   5  17        2.05        0.00      2.56 o
   1   5  17        0.01        0.00      2.49 o
   2   5  17      151.87      122.39     10.45 o
   3   5  17      125.02      124.27      6.70 o
   4   5  17      127.76      118.12      9.14 o
   5   5  17       54.48       46.03      6.30 o
   6   5  17        0.26        4.48      3.72 o
   7   5  17       54.04       61.35      6.89 o
   8   5  17       81.15       77.74      7.23 o
   9   5  17       32.45       51.38      8.66 o
  10   5  17       24.68       46.32      6.45 o
  11   5  17        4.31        2.76      3.78 o
 -11   6  17        5.29        9.20      5.08 o
 -10   6  17       14.66       25.50      5.69 o
  -9   6  17       41.60       51.22      7.17 o
  -8   6  17       20.53       19.74      5.41 o
  -7   6  17       17.30       16.37      7.47 o
  -6   6  17        0.00        0.00      3.83 o
  -5   6  17       15.59       11.45      3.95 o
  -4   6  17        5.26        2.94      3.18 o
  -3   6  17       15.57       11.92      3.76 o
  -2   6  17       30.92       30.55      4.69 o
  -1   6  17      140.61      137.23      7.54 o
   0   6  17        6.81        7.08      4.08 o
   1   6  17      182.08      143.15     12.33 o
   2   6  17      225.41      238.05     12.29 o
   3   6  17       14.10       27.27      4.46 o
   4   6  17      463.33      428.91     15.38 o
   5   6  17      101.86       91.73      7.54 o
   6   6  17       21.20       16.67      4.68 o
   7   6  17        0.71        3.68      3.75 o
   8   6  17        0.00        3.45      3.73 o
   9   6  17        0.10        8.96      4.33 o
  -9   7  17       18.00       23.71      8.13 o
  -8   7  17        0.90        3.66      4.06 o
  -7   7  17        0.14        0.00      3.53 o
  -6   7  17        5.75       10.90      4.46 o
  -5   7  17       52.83       54.82      7.10 o
  -4   7  17       80.51       85.71      6.60 o
  -3   7  17      132.64      113.07      7.74 o
  -2   7  17       26.15       36.87      5.36 o
  -1   7  17      167.73      156.65      8.89 o
   0   7  17       85.24       95.29      6.86 o
   1   7  17       97.44       85.93      6.55 o
   2   7  17        0.38        4.60      4.57 o
   3   7  17        1.42        0.00      3.33 o
   4   7  17        0.13        3.90      3.81 o
   5   7  17        6.05        3.92      3.74 o
   6   7  17        1.22        0.83      3.76 o
   7   7  17        2.53        4.50      4.27 o
   8   7  17       54.93       69.69      7.95 o
  -6   8  17       90.48       97.51      8.89 o
  -5   8  17        4.85        1.74      4.18 o
  -4   8  17       19.99       25.32      5.68 o
  -3   8  17       79.63       84.89      9.30 o
  -2   8  17        0.44        1.76      3.10 o
  -1   8  17       12.33       26.50      5.36 o
   0   8  17        4.17        5.89      3.31 o
   1   8  17       32.34       22.29      4.89 o
   2   8  17       10.30       13.45      4.49 o
   3   8  17        9.55       18.56      6.30 o
   4   8  17       53.16       61.39      7.41 o
   5   8  17        6.61       16.94      4.83 o
 -14   0  18        0.11        5.41      5.53 o
 -12   0  18        3.11        0.00      4.55 o
 -10   0  18      493.17      496.39     15.34 o
  -8   0  18        0.18        0.09      3.14 o
  -6   0  18      458.88      397.69     11.92 o
  -4   0  18       89.32       74.79      5.29 o
  -2   0  18        9.28       13.53      2.76 o
   0   0  18      655.17      721.71     16.00 o
   2   0  18      351.24      407.59     10.97 o
   4   0  18      301.92      311.51      9.80 o
   6   0  18      171.82      172.55     12.23 o
   8   0  18      233.95      218.79      9.16 o
  10   0  18     1255.35     1278.26     35.53 o
  12   0  18       70.59      118.72      9.37 o
 -14   1  18       20.71       26.87      7.48 o
 -13   1  18        5.01        6.68      6.26 o
 -12   1  18       13.96       15.62      4.19 o
 -11   1  18        3.25        0.00      3.54 o
 -10   1  18       12.16       17.86      3.62 o
  -9   1  18      334.72      315.68      9.12 o
  -8   1  18      462.05      431.01     11.58 o
  -7   1  18       51.25       54.91      4.04 o
  -6   1  18      303.24      303.22      8.05 o
  -5   1  18       81.72       82.33      4.73 o
  -4   1  18       28.09       30.47      2.99 o
  -3   1  18      477.80      521.53     15.98 o
  -2   1  18      285.95      287.46      7.11 o
  -1   1  18      241.61      227.50     12.71 o
   0   1  18      144.31      134.10      4.68 o
   1   1  18        6.31        5.58      1.73 o
   2   1  18      478.00      466.92     17.04 o
   3   1  18      299.43      280.47      7.82 o
   4   1  18      573.71      550.14     11.19 o
   5   1  18       28.28       36.41      3.44 o
   6   1  18      123.77      130.99      5.46 o
   7   1  18       59.06       55.26      4.02 o
   8   1  18       16.57       27.16      3.85 o
   9   1  18      161.94      139.77      6.93 o
  10   1  18       62.48       72.04      7.65 o
  11   1  18       93.08      116.07     10.48 o
  12   1  18       16.55       28.11      4.89 o
  13   1  18       22.76       28.07      4.74 o
 -14   2  18        3.86       10.45      5.96 o
 -13   2  18       11.86       15.92      5.10 o
 -12   2  18       35.99       36.98      6.08 o
 -11   2  18      262.30      270.39     12.15 o
 -10   2  18       46.05       44.64      6.88 o
  -9   2  18        1.57        2.43      3.02 o
  -8   2  18      169.39      178.99      7.73 o
  -7   2  18      430.88      422.18     11.74 o
  -6   2  18      246.89      268.38     10.03 o
  -5   2  18      218.19      208.30      7.80 o
  -4   2  18      329.20      379.44     20.22 o
  -3   2  18       10.01       15.95      3.36 o
  -2   2  18      147.88      109.69      5.75 o
  -1   2  18      479.86      427.21     14.52 o
   0   2  18      686.78      688.53     15.00 o
   1   2  18      103.87       76.47      4.94 o
   2   2  18     1686.18     1611.54     28.41 o
   3   2  18      662.80      628.11     14.32 o
   4   2  18      367.62      388.42     10.73 o
   5   2  18       12.46       13.28      2.85 o
   6   2  18       10.55       15.30      2.87 o
   7   2  18       28.99       59.68      4.94 o
   8   2  18     1266.37     1186.89     25.85 o
   9   2  18      594.02      580.69     14.82 o
  10   2  18        1.28        0.49      2.93 o
  11   2  18        9.62       18.28      7.49 o
  12   2  18        0.03        7.31      3.58 o
 -13   3  18        0.50        4.85      5.54 o
 -12   3  18       54.72       44.95      6.62 o
 -11   3  18       38.08       55.57      7.16 o
 -10   3  18        0.14        0.00      3.47 o
  -9   3  18       37.22       33.49      5.54 o
  -8   3  18       12.75       17.08      3.73 o
  -7   3  18       45.08       49.14      5.06 o
  -6   3  18       40.44       46.33      4.81 o
  -5   3  18       71.26       72.47      5.19 o
  -4   3  18       97.60      106.03      9.19 o
  -3   3  18      423.54      397.82     11.25 o
  -2   3  18      266.51      275.51      9.03 o
  -1   3  18      396.59      358.28     11.65 o
   0   3  18      718.94      635.67     15.45 o
   1   3  18        0.94        3.10      2.51 o
   2   3  18       95.95      104.41      5.75 o
   3   3  18        0.08        4.04      2.64 o
   4   3  18      479.08      418.74     11.95 o
   5   3  18       40.61       50.58      4.77 o
   6   3  18       40.23       52.42      5.93 o
   7   3  18      424.65      475.29     15.46 o
   8   3  18        0.92        0.00      3.45 o
   9   3  18        2.01        2.55      3.32 o
  10   3  18       15.51       21.83      5.06 o
  11   3  18       54.59       45.09      9.90 o
  12   3  18       36.26       60.56      7.80 o
 -13   4  18       10.09       20.28      6.72 o
 -12   4  18       59.58       66.29      7.54 o
 -11   4  18      409.40      406.45     15.75 o
 -10   4  18       14.76       26.48      5.56 o
  -9   4  18       66.96       91.56      7.63 o
  -8   4  18        1.31        4.52      3.77 o
  -7   4  18      359.71      374.65     11.79 o
  -6   4  18       34.94       39.66      4.87 o
  -5   4  18        4.67        7.62      3.12 o
  -4   4  18      131.01      120.43      6.68 o
  -3   4  18      206.52      189.05      7.91 o
  -2   4  18       41.18       39.42      5.12 o
  -1   4  18      194.15      217.16      8.28 o
   0   4  18        0.08        0.00      2.41 o
   1   4  18      435.63      405.58     11.55 o
   2   4  18       12.13       14.97      3.36 o
   3   4  18       30.05       17.66      3.66 o
   4   4  18      435.03      365.01     20.89 o
   5   4  18        2.91        1.34      3.20 o
   6   4  18      237.16      214.93     10.17 o
   7   4  18       63.20       73.02      6.66 o
   8   4  18      264.53      246.84     11.49 o
   9   4  18       18.16       22.35      5.12 o
  10   4  18       32.45       49.35      6.33 o
  11   4  18       38.21       58.17      7.03 o
 -12   5  18       20.49       28.68      6.26 o
 -11   5  18       24.91       25.60      7.44 o
 -10   5  18       10.63       19.60      5.30 o
  -9   5  18        3.54       13.13      4.81 o
  -8   5  18       16.41       18.56      5.12 o
  -7   5  18      183.68      207.33     10.79 o
  -6   5  18       77.14       70.19      6.06 o
  -5   5  18       15.23       13.85      3.88 o
  -4   5  18        4.02        9.57      3.38 o
  -3   5  18      150.67      118.83      6.79 o
  -2   5  18      112.97      117.24      7.80 o
  -1   5  18      124.54      135.38      7.43 o
   0   5  18      232.51      255.13      9.40 o
   1   5  18      120.30       90.69      6.03 o
   2   5  18      227.10      185.75      8.11 o
   3   5  18      503.18      429.62     12.60 o
   4   5  18      342.52      343.12     13.43 o
   5   5  18        9.13       12.84      4.32 o
   6   5  18       35.66       31.43      5.40 o
   7   5  18       19.79       20.61      8.58 o
   8   5  18       14.61       16.15      4.54 o
   9   5  18        0.70        3.16      4.56 o
  10   5  18        0.39        8.06      4.11 o
 -10   6  18       51.53       64.64      8.12 o
  -9   6  18       23.56       14.23     10.57 o
  -8   6  18        4.88       13.34      4.94 o
  -7   6  18       19.52       33.43      6.04 o
  -6   6  18       66.36       74.16      7.70 o
  -5   6  18       64.69       70.77      6.09 o
  -4   6  18        0.05        0.00      3.01 o
  -3   6  18      114.21      104.41      9.20 o
  -2   6  18        0.95        0.00      4.11 o
  -1   6  18      183.15      191.77     13.01 o
   0   6  18       53.20       53.71      5.83 o
   1   6  18       17.42        9.06      3.72 o
   2   6  18       27.53       17.78      6.38 o
   3   6  18       63.96       78.01      7.19 o
   4   6  18      258.09      193.53     10.38 o
   5   6  18       85.14       69.76      7.13 o
   6   6  18        3.95        6.17      5.28 o
   7   6  18        8.42        9.54      3.99 o
   8   6  18       28.61       39.21      7.06 o
   9   6  18       25.75       42.06      9.09 o
  -8   7  18        0.44        2.76      4.27 o
  -7   7  18        0.83        2.76      4.70 o
  -6   7  18        6.74       10.34      4.71 o
  -5   7  18        0.13        3.01      4.00 o
  -4   7  18        5.30        8.89      4.45 o
  -3   7  18       29.95       27.17      5.06 o
  -2   7  18       84.99       84.99      6.91 o
  -1   7  18      368.02      353.48     12.41 o
   0   7  18       13.20       13.03      4.16 o
   1   7  18       77.47       80.00      6.52 o
   2   7  18        0.16        2.93      3.76 o
   3   7  18        0.04        4.61      3.98 o
   4   7  18       26.39       32.74      5.62 o
   5   7  18       91.12      103.18      8.30 o
   6   7  18       17.59       19.49      5.42 o
   7   7  18        6.91       12.35      4.71 o
  -6   8  18        0.30        2.35      4.47 o
  -5   8  18       19.08       18.58      5.30 o
  -4   8  18        8.86        7.14      4.60 o
  -3   8  18       53.32       48.19      6.82 o
  -2   8  18       20.77       18.69      7.09 o
  -1   8  18       22.76       38.65      5.49 o
   0   8  18        0.93        4.53      3.31 o
   1   8  18       20.12       20.10      5.83 o
   2   8  18       71.42       60.72     10.27 o
   3   8  18       11.14       20.73      4.99 o
   4   8  18        5.77        6.24      4.10 o
 -13   0  19        0.20       10.72      5.75 o
 -11   0  19      831.10      872.02     22.63 o
  -9   0  19      461.15      410.81     17.03 o
  -7   0  19      121.21       77.95      6.49 o
  -5   0  19      391.02      406.70     11.87 o
  -3   0  19      884.08     1034.43     21.95 o
  -1   0  19      390.85      317.62     12.29 o
   1   0  19       45.63       47.80      3.93 o
   3   0  19      640.05      730.03     16.91 o
   5   0  19        0.75        1.48      2.40 o
   7   0  19       22.38       21.66      4.00 o
   9   0  19        0.02        0.00      4.76 o
  11   0  19        1.35        0.00      5.39 o
 -14   1  19        4.96        7.14      5.90 o
 -13   1  19       52.39       55.73     15.95 o
 -12   1  19        3.66        7.13      4.38 o
 -11   1  19       26.41       26.22      5.62 o
 -10   1  19       56.61       77.96      5.99 o
  -9   1  19       57.55       65.65      5.52 o
  -8   1  19        0.06        4.16      3.98 o
  -7   1  19      175.79      169.95     10.00 o
  -6   1  19        0.70        3.37      2.69 o
  -5   1  19      578.56      583.63     13.82 o
  -4   1  19       18.94       18.52      3.45 o
  -3   1  19      397.11      354.42      9.93 o
  -2   1  19      609.03      597.16     13.54 o
  -1   1  19      162.54      144.14      5.98 o
   0   1  19      190.15      195.28      5.79 o
   1   1  19      120.19      121.21      5.38 o
   2   1  19       17.70       17.30      2.52 o
   3   1  19        9.49       13.63      2.50 o
   4   1  19        2.82        1.18      1.96 o
   5   1  19      352.26      327.80      8.47 o
   6   1  19      115.87      111.00      5.12 o
   7   1  19       52.78       52.18      4.16 o
   8   1  19      138.65      129.07      6.55 o
   9   1  19       15.11        6.10      3.19 o
  10   1  19      152.89      155.00      9.47 o
  11   1  19        1.95        5.60      4.25 o
  12   1  19        8.77       17.18      4.16 o
 -13   2  19       86.80      106.01      8.18 o
 -12   2  19        7.85       12.42      4.61 o
 -11   2  19       27.92       35.91      6.21 o
 -10   2  19        2.37        2.38      3.73 o
  -9   2  19        4.21        4.13      3.72 o
  -8   2  19      140.08       98.50      6.17 o
  -7   2  19      582.98      581.91     15.25 o
  -6   2  19       16.04       20.49      3.72 o
  -5   2  19       10.32        7.68      2.91 o
  -4   2  19        3.54        8.49      3.13 o
  -3   2  19       80.24       71.97      6.66 o
  -2   2  19     1819.81     1753.21     55.23 o
  -1   2  19       73.60       80.37      6.95 o
   0   2  19      271.31      280.67      8.81 o
   1   2  19      145.55      136.66      7.59 o
   2   2  19      227.97      189.26      7.29 o
   3   2  19      372.12      329.40      9.90 o
   4   2  19     1092.74     1047.58     38.75 o
   5   2  19      174.31      150.31      6.86 o
   6   2  19      413.49      326.87     11.67 o
   7   2  19      584.50      546.67     16.47 o
   8   2  19       64.16       57.30      6.26 o
   9   2  19      251.60      233.96     10.87 o
  10   2  19       19.91       13.31      4.37 o
  11   2  19       36.22       36.50      6.86 o
  12   2  19        0.96        7.99      5.90 o
 -13   3  19       23.80       20.79      6.39 o
 -12   3  19        0.28        0.00      4.02 o
 -11   3  19        8.56       11.00      4.95 o
 -10   3  19        0.24        3.42      4.26 o
  -9   3  19       24.97       31.56      5.72 o
  -8   3  19        1.15        2.25      3.16 o
  -7   3  19      229.92      204.13      8.47 o
  -6   3  19       68.44       72.48      5.57 o
  -5   3  19      135.29      135.67      7.72 o
  -4   3  19      624.71      598.34     17.83 o
  -3   3  19      325.56      273.26      9.29 o
  -2   3  19        9.41        8.82      3.02 o
  -1   3  19      185.79      176.57     10.89 o
   0   3  19        5.70        3.45      3.33 o
   1   3  19      770.91      780.14     17.10 o
   2   3  19      607.04      563.08     13.80 o
   3   3  19       10.17        9.80      3.11 o
   4   3  19       37.34       30.71      4.37 o
   5   3  19        1.22        0.00      2.56 o
   6   3  19        0.39        1.98      3.37 o
   7   3  19      550.83      481.79     15.80 o
   8   3  19       27.37       45.21      6.09 o
   9   3  19        2.45        0.90      3.55 o
  10   3  19        8.08       24.66      4.98 o
  11   3  19        6.99        7.40      4.52 o
 -12   4  19       18.99       36.64      6.98 o
 -11   4  19       30.25       34.40      6.25 o
 -10   4  19       37.56       48.53      6.95 o
  -9   4  19       58.33       60.80      7.65 o
  -8   4  19        1.00        0.42      3.54 o
  -7   4  19        4.83        7.31      3.50 o
  -6   4  19       59.79       54.06      5.40 o
  -5   4  19        6.87        3.01      3.11 o
  -4   4  19       44.48       43.46      4.88 o
  -3   4  19      868.38      847.74     22.17 o
  -2   4  19        2.35       13.86      3.41 o
  -1   4  19        5.16        8.02      3.20 o
   0   4  19      602.82      564.42     14.29 o
   1   4  19      211.62      209.75      8.23 o
   2   4  19        0.02        1.38      2.54 o
   3   4  19       32.82       29.26      4.21 o
   4   4  19      363.10      303.36     11.02 o
   5   4  19       24.40       33.88      5.35 o
   6   4  19       31.42       52.31      6.48 o
   7   4  19        0.01        4.27      3.52 o
   8   4  19        2.74        5.41      3.93 o
   9   4  19        3.68       10.24      5.21 o
  10   4  19        4.42        4.99      3.88 o
  11   4  19        0.99       12.52      4.32 o
 -11   5  19        3.95        9.36      5.69 o
 -10   5  19      114.04       96.67      8.33 o
  -9   5  19       32.84       46.86      6.83 o
  -8   5  19       20.47       27.17      5.50 o
  -7   5  19       78.04       78.96      7.45 o
  -6   5  19      107.23       85.27      6.47 o
  -5   5  19      103.00      120.45      8.97 o
  -4   5  19       19.15       15.72      3.99 o
  -3   5  19      112.06      120.97     13.09 o
  -2   5  19        3.61        2.28      3.72 o
  -1   5  19        0.75        0.00      2.84 o
   0   5  19       15.56       20.16      4.01 o
   1   5  19       16.31        7.47      3.46 o
   2   5  19      129.61      133.49      7.14 o
   3   5  19       96.48      110.13      8.36 o
   4   5  19      153.33      135.56      8.48 o
   5   5  19       99.95       91.99      7.39 o
   6   5  19       41.75       31.00      7.38 o
   7   5  19       85.62       81.91      7.25 o
   8   5  19       55.06       58.28      6.58 o
   9   5  19        1.45       13.86      4.24 o
  10   5  19       57.53       79.18      7.45 o
 -10   6  19        1.35        2.81      4.37 o
  -9   6  19        0.08        1.74      3.79 o
  -8   6  19       14.05       15.23      7.37 o
  -7   6  19       14.61       12.94      4.57 o
  -6   6  19        0.50        6.94      4.03 o
  -5   6  19       68.72       86.26      6.59 o
  -4   6  19       34.21       35.01      5.06 o
  -3   6  19        2.06        0.00      3.24 o
  -2   6  19      505.06      478.61     14.14 o
  -1   6  19       22.92       23.91      4.80 o
   0   6  19       15.57        9.72      3.69 o
   1   6  19      194.16      193.76      8.79 o
   2   6  19       15.53        6.82      3.41 o
   3   6  19        2.60        8.90      4.68 o
   4   6  19        0.02        0.00      3.25 o
   5   6  19        3.87       11.18      4.27 o
   6   6  19       53.73       59.31      7.03 o
   7   6  19       23.47       35.53      5.98 o
   8   6  19        0.57        8.15      3.92 o
  -8   7  19       16.02        8.35      4.93 o
  -7   7  19       29.00       20.85      5.30 o
  -6   7  19       46.30       59.12      7.66 o
  -5   7  19        3.74        0.00      5.52 o
  -4   7  19      128.27      144.97      8.21 o
  -3   7  19       66.73       73.52      6.60 o
  -2   7  19       11.51       19.77      5.28 o
  -1   7  19      282.26      271.50     14.40 o
   0   7  19       23.80       29.71      5.07 o
   1   7  19        2.58        2.89      3.62 o
   2   7  19       32.67       26.60      5.96 o
   3   7  19        5.93       12.69      4.38 o
   4   7  19        0.83        2.75      3.62 o
   5   7  19        0.46       11.16      4.62 o
   6   7  19       17.50       26.33      5.58 o
  -5   8  19       18.04       21.73      7.09 o
  -4   8  19      186.72      181.79     15.30 o
  -3   8  19        8.11       13.92      7.37 o
  -2   8  19        9.54       15.12      4.14 o
  -1   8  19        2.72        9.75      3.42 o
   0   8  19       32.45       44.21      5.58 o
   1   8  19        0.08        1.84      5.40 o
   2   8  19       62.17       47.25      6.81 o
   3   8  19       60.40       59.84      7.15 o
 -10   0  20      284.14      284.48     14.04 o
  -8   0  20      179.20      146.94      9.89 o
  -6   0  20      489.27      456.28     16.64 o
  -4   0  20     1102.94      928.53     59.31 o
  -2   0  20      265.40      240.28     13.42 o
   0   0  20      594.39      573.40     18.47 o
   2   0  20      530.73      541.17     18.03 o
   4   0  20       45.73       37.93      7.42 o
   6   0  20       69.44       57.33      9.93 o
   8   0  20       22.11       28.78      5.99 o
  10   0  20        0.67        0.70      5.65 o
  12   0  20      121.12       97.38     12.75 o
 -13   1  20       22.33       21.69      6.51 o
 -12   1  20        0.17        0.74      3.82 o
 -11   1  20        3.73        5.99      5.57 o
 -10   1  20        4.57        6.01      3.42 o
  -9   1  20       88.42      104.25      6.49 o
  -8   1  20      118.54      110.57      6.36 o
  -7   1  20       93.72       87.68      5.67 o
  -6   1  20      279.44      300.14      9.66 o
  -5   1  20       58.18       76.16      5.28 o
  -4   1  20      125.87      118.66      8.55 o
  -3   1  20      289.88      277.67     10.89 o
  -2   1  20     2070.95     2166.42     36.35 o
  -1   1  20      731.04      750.38     15.83 o
   0   1  20      105.72      105.79      7.25 o
   1   1  20      773.56      833.12     17.12 o
   2   1  20      456.13      418.50      9.41 o
   3   1  20      427.23      417.38      9.56 o
   4   1  20      531.56      468.24     10.46 o
   5   1  20      737.27      717.51     14.05 o
   6   1  20       53.81       48.62      4.88 o
   7   1  20       49.22       53.13      4.29 o
   8   1  20        4.98        5.22      2.98 o
   9   1  20      255.89      235.51     11.00 o
  10   1  20       51.67       30.58      5.10 o
  11   1  20        8.36       17.27      4.09 o
  12   1  20       38.71       38.06      6.72 o
 -13   2  20        0.44        5.40      4.31 o
 -12   2  20        6.60        9.95      4.91 o
 -11   2  20        0.68        0.00      3.95 o
 -10   2  20      242.68      249.52     11.53 o
  -9   2  20       27.20       19.93      4.03 o
  -8   2  20        5.49       11.70      3.35 o
  -7   2  20       19.91       14.88      4.10 o
  -6   2  20       14.63       23.91      3.93 o
  -5   2  20      301.49      307.45      9.95 o
  -4   2  20       87.03       90.08      5.72 o
  -3   2  20      292.50      254.87     12.66 o
  -2   2  20        0.00        0.00      4.61 o
  -1   2  20      322.90      307.49      9.42 o
   0   2  20      181.58      159.42      6.83 o
   1   2  20        4.61       11.73      5.90 o
   2   2  20       80.59       61.08      4.79 o
   3   2  20       84.76       92.85      5.75 o
   4   2  20     4159.24     4215.24     65.93 o
   5   2  20        8.40       14.96      3.59 o
   6   2  20      154.74      212.15      8.40 o
   7   2  20        4.39        9.94      3.97 o
   8   2  20      114.58      115.03      7.81 o
   9   2  20        6.93        5.95      3.60 o
  10   2  20      173.31      129.25      8.46 o
  11   2  20        2.06       11.39      4.59 o
  12   2  20       37.98       53.63      7.91 o
 -13   3  20       24.59       33.87      8.51 o
 -12   3  20       37.11       44.91      6.76 o
 -11   3  20       11.34       17.25      6.51 o
 -10   3  20       16.61       14.53      4.85 o
  -9   3  20        9.73       13.08      5.21 o
  -8   3  20       44.55       69.59      5.86 o
  -7   3  20       46.64       48.07      5.25 o
  -6   3  20       46.01       47.00      7.45 o
  -5   3  20      218.01      248.02     11.24 o
  -4   3  20      136.19      129.46      6.86 o
  -3   3  20      383.83      386.48     11.45 o
  -2   3  20        4.33        3.87      2.71 o
  -1   3  20        6.24        5.71      2.79 o
   0   3  20      208.57      185.15      7.65 o
   1   3  20      132.03      129.27      6.47 o
   2   3  20       78.94       64.27      4.95 o
   3   3  20       11.09       10.06      3.29 o
   4   3  20       16.09       20.60      4.01 o
   5   3  20      405.92      348.63     11.00 o
   6   3  20      164.26      159.02      9.68 o
   7   3  20      100.88       99.77      7.75 o
   8   3  20      421.34      432.51     15.34 o
   9   3  20       13.55        8.51      3.75 o
  10   3  20       56.44       56.55      6.72 o
  11   3  20        0.34       10.45      7.93 o
 -12   4  20        0.54        8.09      6.00 o
 -11   4  20        7.86       13.82      5.94 o
 -10   4  20       92.46       89.04      8.03 o
  -9   4  20       63.47       54.54      7.01 o
  -8   4  20       99.48      103.18      8.15 o
  -7   4  20      110.83      104.45     10.49 o
  -6   4  20      148.90      130.54      7.78 o
  -5   4  20        1.89        2.31      3.12 o
  -4   4  20        0.67        1.74      2.96 o
  -3   4  20       32.25       25.44      5.00 o
  -2   4  20        0.21        0.00      2.62 o
  -1   4  20        2.26        7.76      3.18 o
   0   4  20      204.49      189.41      8.01 o
   1   4  20        7.77        4.88      2.99 o
   2   4  20       31.97       56.69      5.28 o
   3   4  20       46.94       34.13      4.53 o
   4   4  20       97.07      112.41      6.61 o
   5   4  20        0.35        0.00      2.72 o
   6   4  20       60.73       66.10      6.92 o
   7   4  20       50.07       69.26      7.39 o
   8   4  20      342.66      317.20     13.33 o
   9   4  20      356.32      389.28     14.91 o
  10   4  20       11.68       27.88      5.28 o
 -11   5  20       65.29       83.98      8.25 o
 -10   5  20       45.64       52.97      7.22 o
  -9   5  20        4.14       10.99      3.96 o
  -8   5  20        6.80        9.96      4.44 o
  -7   5  20        3.37        5.06      3.82 o
  -6   5  20        0.40        0.00      3.82 o
  -5   5  20       81.33       82.16      8.38 o
  -4   5  20       49.12       41.06      5.18 o
  -3   5  20      280.04      264.25     18.75 o
  -2   5  20       19.55       28.31      5.41 o
  -1   5  20       46.06       45.28      5.20 o
   0   5  20      286.50      315.49     15.40 o
   1   5  20      582.52      527.37     14.53 o
   2   5  20       34.53       26.61      4.36 o
   3   5  20       77.23       80.37      6.03 o
   4   5  20       11.82        3.54      3.75 o
   5   5  20       43.99       70.20      6.93 o
   6   5  20       14.19       22.49      5.21 o
   7   5  20       30.01       35.03      5.72 o
   8   5  20      197.07      202.04     10.93 o
   9   5  20       20.14       25.31      5.45 o
  -9   6  20       11.96       12.06      5.10 o
  -8   6  20       18.97       21.98      5.63 o
  -7   6  20       42.28       52.86      7.03 o
  -6   6  20       29.09       32.03      5.98 o
  -5   6  20       13.30       16.91      4.23 o
  -4   6  20        4.93        6.34      3.63 o
  -3   6  20       17.52       14.87      4.23 o
  -2   6  20        5.94        1.48      3.34 o
  -1   6  20      351.90      355.42     12.21 o
   0   6  20      603.39      560.73     15.73 o
   1   6  20        2.14        3.20      3.64 o
   2   6  20       19.41       17.16      4.04 o
   3   6  20       47.14       54.55      6.75 o
   4   6  20        0.76        0.00      3.14 o
   5   6  20       40.91       49.80      6.64 o
   6   6  20        7.59       16.14      4.66 o
   7   6  20       38.88       45.49      7.46 o
   8   6  20        0.04        2.52      3.69 o
  -7   7  20       13.68       15.84      6.34 o
  -6   7  20        0.86        0.00      3.79 o
  -5   7  20      115.86      128.55      9.35 o
  -4   7  20       33.42       48.18      5.96 o
  -3   7  20        1.19        5.95      4.36 o
  -2   7  20       30.59       31.47      5.03 o
  -1   7  20       41.33       56.50      6.36 o
   0   7  20      137.45      129.07      7.67 o
   1   7  20        0.09        2.29      3.66 o
   2   7  20       28.20       35.14      5.93 o
   3   7  20      139.66      142.37      9.75 o
   4   7  20        0.87        0.08      3.96 o
   5   7  20        2.69       13.20      4.75 o
   6   7  20       72.98       76.94      8.30 o
  -3   8  20        1.72        6.38      5.61 o
  -2   8  20        6.82       17.23      4.34 o
  -1   8  20        0.50        3.60      3.32 o
   0   8  20       18.54       32.05      5.01 o
   1   8  20       10.43       12.34      4.46 o
   2   8  20       68.29       92.56      8.15 o
 -11   0  21       62.68       83.42     12.62 o
  -9   0  21      548.21      574.04     31.15 o
  -7   0  21      568.68      504.26     28.48 o
  -5   0  21      153.86      159.96     13.26 o
  -3   0  21      124.61      116.66      9.77 o
  -1   0  21       43.64       40.86      6.53 o
   1   0  21    10552.23    10752.03    564.14 o
   3   0  21      129.69      117.64      8.31 o
   5   0  21      638.92      659.25     41.20 o
   7   0  21        0.03        0.00      4.98 o
   9   0  21       61.59       69.59     10.53 o
  11   0  21       44.22       39.90      9.77 o
 -13   1  21        7.08       10.14      6.82 o
 -12   1  21       22.29       18.28      6.66 o
 -11   1  21       20.51       22.90      5.49 o
 -10   1  21       49.78       61.28      5.69 o
  -9   1  21        7.15        6.69      3.58 o
  -8   1  21       64.70       80.17      5.74 o
  -7   1  21        4.01        6.62      3.85 o
  -6   1  21      377.91      384.11     11.13 o
  -5   1  21      128.61      135.47      9.86 o
  -4   1  21        6.90        6.87      3.07 o
  -3   1  21      183.41      172.43      7.18 o
  -2   1  21      343.19      328.81      9.80 o
  -1   1  21      743.16      713.28     15.58 o
   0   1  21       23.21       22.97      3.52 o
   1   1  21      861.44      893.03     18.29 o
   2   1  21     2915.44     2922.90     47.20 o
   3   1  21      296.80      288.36      9.14 o
   4   1  21       14.47       24.99      3.73 o
   5   1  21       66.13       60.61      6.23 o
   6   1  21      530.55      515.99     15.88 o
   7   1  21       48.19       62.02      5.20 o
   8   1  21      377.98      371.83     14.11 o
   9   1  21       10.93       14.63      4.36 o
  10   1  21        0.00        6.08      4.03 o
  11   1  21      101.32      129.08     12.43 o
 -13   2  21        4.94        7.07      6.78 o
 -12   2  21        0.85        3.81      5.07 o
 -11   2  21       19.04       27.45      9.10 o
 -10   2  21       10.02       22.33      5.23 o
  -9   2  21        4.87        5.99      3.46 o
  -8   2  21       72.94       71.83      5.64 o
  -7   2  21       12.20       11.85      4.49 o
  -6   2  21       62.02       53.07      5.14 o
  -5   2  21        9.60        8.38      4.43 o
  -4   2  21       29.69       32.88      4.30 o
  -3   2  21       30.74       39.76      4.60 o
  -2   2  21       26.19       22.85      6.75 o
  -1   2  21      113.16      104.95      5.82 o
   0   2  21       88.56       70.98      5.04 o
   1   2  21       74.91       61.40      4.86 o
   2   2  21       49.72       48.96      5.84 o
   3   2  21       39.41       30.80      7.20 o
   4   2  21      111.05      125.92      6.77 o
   5   2  21     2760.35     2725.16     45.59 o
   6   2  21      559.90      569.41     14.64 o
   7   2  21     1100.80     1068.89     26.02 o
   8   2  21       31.58       31.29      5.42 o
   9   2  21       17.90       35.86      5.57 o
  10   2  21        4.42        6.53      4.49 o
  11   2  21        2.53       13.88      4.61 o
 -12   3  21       17.05       38.97      6.51 o
 -11   3  21       13.08       26.38     12.18 o
 -10   3  21       90.22       85.30      8.12 o
  -9   3  21       12.96        7.76      4.42 o
  -8   3  21      111.27       86.91      6.36 o
  -7   3  21      108.08      115.04      7.02 o
  -6   3  21       12.63       12.04      5.89 o
  -5   3  21      417.51      397.86     12.06 o
  -4   3  21       25.20       17.11      3.62 o
  -3   3  21        0.29        5.24      2.82 o
  -2   3  21       61.59       84.68     10.72 o
  -1   3  21       67.14       70.25      6.78 o
   0   3  21        0.54        2.43      2.59 o
   1   3  21      308.44      252.82     12.93 o
   2   3  21      197.12      176.86      7.58 o
   3   3  21      130.27      145.02      7.12 o
   4   3  21      146.76      155.37      9.08 o
   5   3  21        0.69        1.35      2.97 o
   6   3  21      558.32      468.92     20.84 o
   7   3  21       55.37       44.83      6.10 o
   8   3  21       68.81       67.35     12.11 o
   9   3  21        1.55        4.90      3.62 o
  10   3  21        8.05       16.71      4.29 o
  11   3  21        3.82       13.67      5.00 o
 -11   4  21       37.74       65.92      7.49 o
 -10   4  21        8.32       15.63      4.72 o
  -9   4  21       15.37       16.32      5.55 o
  -8   4  21       53.03       49.55      6.96 o
  -7   4  21      114.31      110.80      8.06 o
  -6   4  21       57.15       59.10      5.91 o
  -5   4  21       25.53       25.54      6.59 o
  -4   4  21      145.52      143.24      7.46 o
  -3   4  21       87.19       86.71      6.22 o
  -2   4  21       80.22       83.51      7.06 o
  -1   4  21       23.44       23.84      4.05 o
   0   4  21       73.90       61.71      5.62 o
   1   4  21      221.06      198.55      8.31 o
   2   4  21       34.36       28.65      4.34 o
   3   4  21       43.79       29.09      5.99 o
   4   4  21       24.73       25.65      4.23 o
   5   4  21      195.62      197.55     10.06 o
   6   4  21        1.39        2.53      4.85 o
   7   4  21      195.06      161.28      9.57 o
   8   4  21       68.03       86.05      8.56 o
   9   4  21       14.86       21.12      4.88 o
  10   4  21       10.24        9.80      3.96 o
 -10   5  21        9.15       12.54      4.84 o
  -9   5  21        9.38       14.51      5.00 o
  -8   5  21       71.52       71.16      7.19 o
  -7   5  21        0.43        0.00      5.05 o
  -6   5  21       18.63       22.31      4.64 o
  -5   5  21       35.49       35.31      5.16 o
  -4   5  21        3.24        4.33      3.60 o
  -3   5  21       23.83       17.71      5.10 o
  -2   5  21      431.49      400.52     20.52 o
  -1   5  21       37.06       45.48      5.36 o
   0   5  21      184.85      167.32     11.70 o
   1   5  21       88.04       78.19      8.26 o
   2   5  21       29.56       40.86      5.09 o
   3   5  21       32.10       15.82      4.00 o
   4   5  21        0.65        1.58      3.69 o
   5   5  21        9.34       15.04      4.39 o
   6   5  21        0.01        5.46      3.94 o
   7   5  21       24.81       37.77      5.99 o
   8   5  21        2.78        5.83      3.99 o
   9   5  21       23.70       17.85      7.59 o
  -9   6  21        8.18       10.60      6.48 o
  -8   6  21        5.97        7.09      4.51 o
  -7   6  21       15.05       25.51      5.82 o
  -6   6  21        0.58        4.75      5.20 o
  -5   6  21        0.47        3.78      3.55 o
  -4   6  21       40.00       41.32      5.55 o
  -3   6  21      100.49      110.32     10.50 o
  -2   6  21      242.77      241.10     10.10 o
  -1   6  21        2.37        4.36      3.72 o
   0   6  21      254.19      256.37     10.47 o
   1   6  21      225.61      229.93     12.55 o
   2   6  21       20.68       11.76      4.43 o
   3   6  21        0.65        0.80      3.46 o
   4   6  21       27.67       22.36      4.92 o
   5   6  21        9.13       21.68      4.85 o
   6   6  21       57.32       60.73      8.75 o
   7   6  21       18.22       32.50     10.23 o
  -6   7  21        3.07        0.69      5.49 o
  -5   7  21       67.05       84.21     14.49 o
  -4   7  21        3.93        8.67      4.83 o
  -3   7  21       65.26       59.65      7.60 o
  -2   7  21       56.75       57.80      6.38 o
  -1   7  21        6.73        5.11      3.42 o
   0   7  21       27.83       47.34      5.65 o
   1   7  21       39.06       43.77      6.01 o
   2   7  21        0.00        0.96      3.33 o
   3   7  21       23.59       28.01      5.24 o
   4   7  21       28.41       35.13      5.87 o
   5   7  21       27.06       44.32      6.55 o
 -10   0  22       67.33       44.91     11.29 o
  -8   0  22        0.00        0.00      5.58 o
  -6   0  22       82.72       71.11     12.56 o
  -4   0  22        1.26        3.24      7.42 o
  -2   0  22     3678.07     3714.80    122.75 o
   0   0  22      763.20      793.50     23.80 o
   2   0  22      242.44      263.56     12.36 o
   4   0  22       23.83       16.92      5.93 o
   6   0  22        9.79        4.83      4.00 o
   8   0  22        0.09        3.25      4.16 o
  10   0  22        2.35       16.56      6.85 o
 -12   1  22        9.88        9.48      5.14 o
 -11   1  22        0.52        5.96      5.13 o
 -10   1  22       88.46       90.43      7.44 o
  -9   1  22        2.93       10.10      4.14 o
  -8   1  22       10.83       20.82      4.56 o
  -7   1  22       39.66       54.69      5.94 o
  -6   1  22       34.95       43.91      5.75 o
  -5   1  22       43.55       33.37      4.96 o
  -4   1  22       23.30       29.07      5.14 o
  -3   1  22     1352.34     1367.04     41.08 o
  -2   1  22       20.28       34.17      5.37 o
  -1   1  22     2510.59     2606.16     50.75 o
   0   1  22      110.68       90.52      7.19 o
   1   1  22      617.71      635.95     34.41 o
   2   1  22       16.76       10.64      5.67 o
   3   1  22        1.12        6.29      3.98 o
   4   1  22       18.76       17.00      4.33 o
   5   1  22      176.31      182.61     14.38 o
   6   1  22       38.78       62.19      6.31 o
   7   1  22        7.14        7.91      4.01 o
   8   1  22        0.10        6.28      4.38 o
   9   1  22        8.10       21.60      5.55 o
  10   1  22        5.47        7.10      5.84 o
  11   1  22        1.35       12.24      5.90 o
 -12   2  22       12.70       14.85      4.84 o
 -11   2  22       12.42        6.41      6.41 o
 -10   2  22        9.18        1.99      6.73 o
  -9   2  22       28.24       34.81      5.15 o
  -8   2  22      116.01      113.36      7.89 o
  -7   2  22       59.90       57.00      5.58 o
  -6   2  22      283.74      249.65      9.36 o
  -5   2  22       63.43       70.98      5.54 o
  -4   2  22      470.55      436.22     24.07 o
  -3   2  22      478.13      510.24     15.65 o
  -2   2  22        6.91        1.40      2.87 o
  -1   2  22        1.30        0.00      2.64 o
   0   2  22       82.79       79.27      5.38 o
   1   2  22        6.79        1.18      3.02 o
   2   2  22        4.87        1.57      2.88 o
   3   2  22      890.42      894.59     19.26 o
   4   2  22       42.41       44.87      5.15 o
   5   2  22     2728.35     2736.47     46.10 o
   6   2  22      259.47      241.97      9.21 o
   7   2  22        4.40        3.29      3.84 o
   8   2  22       21.56       43.34      6.04 o
   9   2  22       59.14       75.08      7.28 o
  10   2  22       23.25       41.80      9.96 o
  11   2  22       77.49       88.87     12.56 o
 -12   3  22        0.00        3.45      5.69 o
 -11   3  22        2.98        7.14      4.04 o
 -10   3  22        0.61        2.95      3.95 o
  -9   3  22       23.83       39.18      6.15 o
  -8   3  22       63.35       55.32      5.81 o
  -7   3  22       43.69       38.17      8.52 o
  -6   3  22        0.67        0.00      3.16 o
  -5   3  22      281.18      299.83     13.59 o
  -4   3  22      400.72      394.23     14.30 o
  -3   3  22      241.28      226.71      9.00 o
  -2   3  22      435.77      403.31     13.88 o
  -1   3  22      158.20      150.47      9.55 o
   0   3  22       70.10       80.10      5.58 o
   1   3  22        2.51        1.37      2.85 o
   2   3  22      367.42      340.47     10.86 o
   3   3  22        0.18        0.00      3.64 o
   4   3  22      402.24      352.37     11.28 o
   5   3  22        2.22        3.04      3.29 o
   6   3  22      169.08      197.28     10.00 o
   7   3  22      745.01      752.99     21.28 o
   8   3  22      193.94      208.92     10.60 o
   9   3  22       28.58       40.24      6.15 o
  10   3  22        0.67        4.86      3.62 o
 -11   4  22        1.06        0.00      3.85 o
 -10   4  22       19.45       23.76      5.47 o
  -9   4  22        0.84        5.39      4.34 o
  -8   4  22      267.65      262.42     12.42 o
  -7   4  22        1.25       10.21      4.05 o
  -6   4  22        3.10        0.30      3.33 o
  -5   4  22      551.17      512.83     14.64 o
  -4   4  22       32.93       31.35      6.17 o
  -3   4  22       38.20       25.22      4.37 o
  -2   4  22      242.05      194.22     11.83 o
  -1   4  22      365.97      371.18     11.73 o
   0   4  22       71.64       81.33      6.04 o
   1   4  22       38.18       41.41      4.88 o
   2   4  22       70.69       72.91      6.33 o
   3   4  22      100.64       97.14      6.38 o
   4   4  22        0.64        5.26      3.22 o
   5   4  22      289.84      273.40     13.02 o
   6   4  22        7.76        3.98      3.86 o
   7   4  22       95.75       96.49      7.73 o
   8   4  22       40.73       37.25      5.88 o
   9   4  22       29.58       30.77      5.40 o
 -10   5  22        0.93        4.59      6.86 o
  -9   5  22        3.66        0.00      4.13 o
  -8   5  22       26.22       36.25      7.50 o
  -7   5  22       17.33       27.15      6.73 o
  -6   5  22       28.56       34.05      5.28 o
  -5   5  22      230.28      200.93     10.20 o
  -4   5  22        3.21        5.60      3.64 o
  -3   5  22      110.52      102.22     10.16 o
  -2   5  22       13.18       29.39      4.68 o
  -1   5  22       14.89       13.27      3.79 o
   0   5  22      449.83      397.43     12.67 o
   1   5  22       10.38       15.85      3.80 o
   2   5  22        1.09        0.00      2.99 o
   3   5  22       85.76       68.78      5.84 o
   4   5  22        5.19        0.00      3.24 o
   5   5  22       17.66       30.05      5.84 o
   6   5  22       28.59       33.16      5.72 o
   7   5  22      163.39      173.24     10.23 o
   8   5  22       65.01       88.63      7.69 o
  -8   6  22        7.64        8.59      5.14 o
  -7   6  22       18.65       26.88      6.12 o
  -6   6  22       56.93       61.28      7.71 o
  -5   6  22        5.32        4.93      3.52 o
  -4   6  22       17.18       16.83      4.35 o
  -3   6  22       29.14       37.26     13.12 o
  -2   6  22       11.08       13.00      4.32 o
  -1   6  22       11.03       13.99      4.53 o
   0   6  22        8.55        7.81      3.47 o
   1   6  22       11.04       12.68      3.83 o
   2   6  22       37.58       49.87      6.52 o
   3   6  22        1.29        2.40      7.09 o
   4   6  22       25.78       37.29      6.12 o
   5   6  22       12.04        6.21      5.17 o
   6   6  22       36.54       39.23      6.14 o
  -5   7  22       48.69       51.64      7.58 o
  -4   7  22       61.63       54.73      7.19 o
  -3   7  22       59.82       70.16      7.68 o
  -2   7  22       48.88       62.75      6.42 o
  -1   7  22       27.69       39.72      6.67 o
   0   7  22       12.27       15.58      3.92 o
   1   7  22       21.42       26.10      4.54 o
   2   7  22        5.16       17.62      4.70 o
   3   7  22       79.60       98.73      7.92 o
   4   7  22        7.81        9.61      4.13 o
 -11   0  23       65.19       81.39     12.81 o
  -9   0  23      109.70      105.18     14.27 o
  -7   0  23      111.79      120.72     14.91 o
  -5   0  23       88.70       96.23     13.89 o
  -3   0  23      528.43      485.99     28.93 o
  -1   0  23     1083.56     1044.80     45.93 o
   1   0  23      807.23      848.85     40.22 o
   3   0  23     1378.13     1298.67     56.08 o
   5   0  23      886.38      835.37     39.43 o
   7   0  23      296.24      306.44     14.68 o
   9   0  23      171.46      195.58     16.37 o
 -12   1  23       11.01       17.57      9.01 o
 -11   1  23        9.38       17.83      9.52 o
 -10   1  23       93.94      122.53     25.37 o
  -9   1  23       78.04       78.42      6.98 o
  -8   1  23       31.19       35.14      5.63 o
  -7   1  23        0.20        0.00      3.16 o
  -6   1  23       81.22       84.25      6.94 o
  -5   1  23       26.16       25.45      5.10 o
  -4   1  23      105.13      103.54      7.48 o
  -3   1  23      235.73      213.48     20.95 o
  -2   1  23      407.04      398.75     19.22 o
  -1   1  23      363.49      329.05     12.26 o
   0   1  23       86.81       88.29     12.81 o
   1   1  23      212.87      212.35     10.09 o
   2   1  23     4760.67     4756.20     88.82 o
   3   1  23      379.09      426.66     19.05 o
   4   1  23      144.24      105.24      8.99 o
   5   1  23       21.93       28.37      5.01 o
   6   1  23      124.32      128.25      8.35 o
   7   1  23        3.91        7.22      4.84 o
   8   1  23        6.62       13.97      5.24 o
   9   1  23       56.17       65.97     10.78 o
  10   1  23        3.91        4.31      5.90 o
 -12   2  23        0.01        4.81      4.33 o
 -11   2  23        9.72       16.83      4.82 o
 -10   2  23       13.04       10.96      4.56 o
  -9   2  23        6.31       16.82      4.60 o
  -8   2  23       17.86       25.44      4.76 o
  -7   2  23        0.39        0.00      3.06 o
  -6   2  23      452.47      423.01     16.77 o
  -5   2  23       61.14       47.36      5.15 o
  -4   2  23        7.48        5.52      3.37 o
  -3   2  23      137.20      147.20      7.53 o
  -2   2  23      676.58      685.88     20.29 o
  -1   2  23     2113.01     2037.96     35.73 o
   0   2  23       33.44       32.38      4.47 o
   1   2  23       88.72       66.19      5.31 o
   2   2  23      767.07      702.23     23.53 o
   3   2  23     1496.57     1531.64     34.14 o
   4   2  23       83.88       94.33      7.78 o
   5   2  23       58.68       48.55      6.43 o
   6   2  23       71.20       72.95      7.11 o
   7   2  23       19.44        9.90      5.29 o
   8   2  23      119.81      124.44     16.78 o
   9   2  23        5.02       10.56      5.41 o
  10   2  23        1.76        5.39      5.90 o
 -11   3  23        0.53        3.82      4.03 o
 -10   3  23        4.60        1.44      3.59 o
  -9   3  23        0.12        0.00      3.72 o
  -8   3  23        4.23        0.80      4.07 o
  -7   3  23       34.27       47.19      5.58 o
  -6   3  23      176.70      179.58      8.53 o
  -5   3  23      114.68      101.88      7.32 o
  -4   3  23      171.30      137.40      7.45 o
  -3   3  23      305.76      284.66     10.29 o
  -2   3  23       98.88       90.07      7.23 o
  -1   3  23       16.50       20.42      3.97 o
   0   3  23       75.53       78.04      5.56 o
   1   3  23       80.65       85.71      5.90 o
   2   3  23        5.66        7.61      3.38 o
   3   3  23        7.42       11.93      3.61 o
   4   3  23      652.86      543.51     15.48 o
   5   3  23       17.37        8.85      3.99 o
   6   3  23      109.08      106.89      8.10 o
   7   3  23        8.94       12.58      4.26 o
   8   3  23       14.73       33.49      5.61 o
   9   3  23        0.01        6.41      3.69 o
 -10   4  23       24.96       24.72      5.67 o
  -9   4  23       16.92       16.92      4.93 o
  -8   4  23        9.47       13.80      4.97 o
  -7   4  23      365.58      376.43     12.77 o
  -6   4  23       64.86       57.24      6.58 o
  -5   4  23      203.00      207.33     12.82 o
  -4   4  23      289.35      282.80     10.71 o
  -3   4  23      130.51      109.04      7.00 o
  -2   4  23      626.55      568.88     17.87 o
  -1   4  23       41.15       49.36      5.28 o
   0   4  23        0.03        1.68      3.37 o
   1   4  23       16.30       16.34      3.80 o
   2   4  23        6.87        6.44      4.18 o
   3   4  23      185.05      168.37      8.68 o
   4   4  23      221.64      175.47      8.21 o
   5   4  23       35.74       32.81      6.53 o
   6   4  23       23.53       24.72      6.55 o
   7   4  23       72.47       47.68      6.25 o
   8   4  23        2.56        2.53      3.82 o
   9   4  23      114.54      116.35      8.39 o
  -9   5  23        3.21        7.01      4.56 o
  -8   5  23      287.28      307.75     13.97 o
  -7   5  23       73.54      100.20      8.15 o
  -6   5  23        0.29        3.14      3.55 o
  -5   5  23      163.55      169.41      8.84 o
  -4   5  23       61.57       67.55      6.45 o
  -3   5  23       65.44       51.78      5.82 o
  -2   5  23        0.05        0.00      2.80 o
  -1   5  23        3.63        5.69      3.58 o
   0   5  23        5.13        4.12      3.58 o
   1   5  23       64.32       63.09      6.24 o
   2   5  23      216.37      164.68      9.01 o
   3   5  23        3.91        9.10      3.40 o
   4   5  23        8.21       11.94      4.35 o
   5   5  23        0.18        5.69      3.78 o
   6   5  23        3.81       10.75      4.30 o
   7   5  23       16.25       39.21      6.18 o
  -7   6  23        2.17        9.44      5.11 o
  -6   6  23       49.98       45.53      7.18 o
  -5   6  23      124.41      117.02      7.68 o
  -4   6  23        0.73       10.17      4.84 o
  -3   6  23       25.95       22.19      4.49 o
  -2   6  23       32.84       44.73      5.61 o
  -1   6  23       29.33       31.48      5.09 o
   0   6  23       73.39       85.33      6.30 o
   1   6  23      135.76      104.98      6.97 o
   2   6  23        4.31        9.10      3.47 o
   3   6  23       25.06       41.54      6.19 o
   4   6  23       29.58       27.71      5.51 o
   5   6  23        8.72        2.09      6.18 o
   6   6  23        0.24        5.66      4.28 o
  -4   7  23        4.88        9.03      3.72 o
  -3   7  23        2.38        5.74      3.86 o
  -2   7  23        2.78       10.98      3.77 o
  -1   7  23        2.54       11.56      4.27 o
   0   7  23        9.51        9.85      3.71 o
   1   7  23       14.11       23.33      4.56 o
   2   7  23        1.29        7.37      3.82 o
 -10   0  24      164.24      177.62     17.64 o
  -8   0  24      328.46      316.80     23.85 o
  -6   0  24      393.61      323.91     23.54 o
  -4   0  24       30.84       25.63      9.96 o
  -2   0  24      935.22      936.58     43.90 o
   0   0  24     1119.47     1085.15     47.83 o
   2   0  24      103.87      118.69     15.92 o
   4   0  24      628.49      585.27     32.29 o
   6   0  24       10.30       24.93      9.52 o
 -12   1  24       19.93       38.76      9.58 o
 -11   1  24       52.78       80.31     13.32 o
 -10   1  24       24.45       39.56      7.83 o
  -9   1  24      217.41      233.49     14.50 o
  -8   1  24       84.27       92.41      9.71 o
  -7   1  24      167.83      169.82     12.75 o
  -6   1  24       31.54       33.63      7.54 o
  -5   1  24       57.49       48.58      8.57 o
  -4   1  24        0.85        3.66      3.70 o
  -3   1  24       99.92       89.92      7.52 o
  -2   1  24        0.93        0.74      3.68 o
  -1   1  24        0.78        7.20      4.09 o
   0   1  24      810.19      782.26     28.28 o
   1   1  24      389.76      403.65     14.09 o
   2   1  24     1098.25     1074.50     26.11 o
   3   1  24        2.80        5.12      3.96 o
   4   1  24      404.01      437.84     15.00 o
   5   1  24       18.72       21.18      4.93 o
   6   1  24       44.90       46.45      6.30 o
   7   1  24        0.08        0.00      3.82 o
   8   1  24       11.53       21.76     11.32 o
   9   1  24       24.41       31.72      8.82 o
  10   1  24       89.22      115.20     13.26 o
 -11   2  24        0.00        6.38      4.61 o
 -10   2  24        5.03       14.36      5.31 o
  -9   2  24        4.93        3.30      9.48 o
  -8   2  24      154.67      159.31      9.51 o
  -7   2  24        2.05        6.34      3.92 o
  -6   2  24       21.42       18.57      4.95 o
  -5   2  24       24.58       21.53      5.33 o
  -4   2  24     1028.80      972.24     25.00 o
  -3   2  24       11.84       10.02      4.65 o
  -2   2  24      171.05      159.73      9.37 o
  -1   2  24      295.44      307.14     15.36 o
   0   2  24      174.87      148.48     10.36 o
   1   2  24       49.94       49.29      6.37 o
   2   2  24        0.02        4.51      3.62 o
   3   2  24       43.48       55.43      9.48 o
   4   2  24        2.50        6.26      6.66 o
   5   2  24       65.28       67.47      7.16 o
   6   2  24       38.59       47.14      6.36 o
   7   2  24       14.50       16.14      5.93 o
   8   2  24       77.77       78.30     13.89 o
   9   2  24        2.96        9.86      6.09 o
 -11   3  24       48.77       55.91      7.43 o
 -10   3  24        2.59        2.10      4.06 o
  -9   3  24        6.94        7.89      5.18 o
  -8   3  24       98.55       97.38      6.96 o
  -7   3  24       76.83       83.15      8.12 o
  -6   3  24       34.72       20.75      4.40 o
  -5   3  24      660.25      631.61     16.58 o
  -4   3  24     1019.17      976.84     21.77 o
  -3   3  24      104.60       99.19      6.78 o
  -2   3  24        2.54        5.51      4.16 o
  -1   3  24      221.12      248.74     12.61 o
   0   3  24       98.06       82.26      5.85 o
   1   3  24       81.93       79.49      7.05 o
   2   3  24        4.21        0.00      2.60 o
   3   3  24        2.98        3.92      3.09 o
   4   3  24      122.64      130.70      7.34 o
   5   3  24        6.54        7.62      3.80 o
   6   3  24      151.81      147.32      8.92 o
   7   3  24       72.53       60.76      9.04 o
   8   3  24       23.42       27.94      6.85 o
   9   3  24       15.30       10.01      5.16 o
 -10   4  24       44.17       52.93      7.44 o
  -9   4  24        0.74        5.31      4.00 o
  -8   4  24       22.49       20.71      5.07 o
  -7   4  24      232.23      227.42     10.08 o
  -6   4  24      300.37      274.46     10.80 o
  -5   4  24      105.58      124.91      9.20 o
  -4   4  24       61.76       70.33      6.33 o
  -3   4  24      152.76      137.29      7.74 o
  -2   4  24        4.74        3.58      3.40 o
  -1   4  24        1.82        2.05      3.17 o
   0   4  24      209.96      195.06      8.74 o
   1   4  24      165.93      156.34     10.30 o
   2   4  24       34.17       30.98      4.74 o
   3   4  24        2.85        3.66      3.89 o
   4   4  24       28.81       38.84      5.87 o
   5   4  24       17.21       27.35      7.76 o
   6   4  24      117.51      137.63     10.67 o
   7   4  24       17.93       25.35      5.70 o
   8   4  24       20.99       26.71      5.28 o
  -8   5  24      154.74      190.96     11.24 o
  -7   5  24        1.05        2.73      3.93 o
  -6   5  24       92.45      112.95      7.52 o
  -5   5  24        1.17        1.58      3.46 o
  -4   5  24      134.39      137.53      7.93 o
  -3   5  24        0.85        0.79      3.11 o
  -2   5  24       29.83       28.47      4.81 o
  -1   5  24      111.40      136.06      7.80 o
   0   5  24        9.41       15.69      4.23 o
   1   5  24       91.85       85.80      6.50 o
   2   5  24      169.33      152.30      7.99 o
   3   5  24       17.49       23.97      4.51 o
   4   5  24       33.92       49.49      6.46 o
   5   5  24       40.04       38.42      6.04 o
   6   5  24       81.01       90.62      7.68 o
   7   5  24       35.76       55.47      9.99 o
  -6   6  24        0.76        1.82      4.44 o
  -5   6  24        9.58        6.62      3.83 o
  -4   6  24       19.64       27.05      4.82 o
  -3   6  24       20.66       22.32      4.89 o
  -2   6  24       18.95       22.50      4.57 o
  -1   6  24       29.72       42.83      5.53 o
   0   6  24       42.20       66.55      6.23 o
   1   6  24       26.53       21.82      4.12 o
   2   6  24        1.36        6.17      4.25 o
   3   6  24       45.79       53.53      6.41 o
   4   6  24       38.85       42.80      6.70 o
   5   6  24        6.62       12.82      4.90 o
  -2   7  24        0.68        2.74      3.47 o
  -1   7  24       59.70       65.21      8.08 o
   0   7  24       18.67       29.46      4.97 o
 -11   0  25       12.58       23.41      8.69 o
  -9   0  25        7.23       12.37      8.82 o
  -7   0  25      133.27      133.53     16.18 o
  -5   0  25       92.86       85.58     14.21 o
  -3   0  25     2078.83     2142.71     80.25 o
  -1   0  25     4856.20     4992.35    161.95 o
   1   0  25      596.24      584.25     32.73 o
   3   0  25        2.63       23.41      9.96 o
   5   0  25      461.98      459.73     28.74 o
   7   0  25        6.87       24.87      9.64 o
 -11   1  25        8.71       18.40      8.25 o
 -10   1  25       75.57       76.28      8.99 o
  -9   1  25        6.16        5.92      7.58 o
  -8   1  25        6.66       11.29      6.25 o
  -7   1  25        8.56        8.18      9.58 o
  -6   1  25        8.24        4.51      5.40 o
  -5   1  25      113.89      114.48     14.21 o
  -4   1  25      153.87      165.54     12.82 o
  -3   1  25        0.50        8.93      6.36 o
  -2   1  25       73.36       78.87      9.87 o
  -1   1  25       40.22       36.74      6.04 o
   0   1  25      782.30      744.58     20.59 o
   1   1  25      577.82      580.35     17.59 o
   2   1  25       75.92      106.42     13.70 o
   3   1  25       24.56       26.72      5.13 o
   4   1  25       83.97       98.23      8.59 o
   5   1  25      118.11       88.49      7.49 o
   6   1  25      274.76      278.60     12.20 o
   7   1  25        9.24        2.98      9.45 o
   8   1  25        3.77       10.03      7.33 o
   9   1  25        0.85        8.31      6.34 o
 -11   2  25        0.21       11.42      7.55 o
 -10   2  25       63.66       80.30      8.74 o
  -9   2  25      130.46      132.52     10.11 o
  -8   2  25       24.48       18.22      5.11 o
  -7   2  25       12.91       17.53      4.89 o
  -6   2  25        5.56        4.37      4.25 o
  -5   2  25       95.78       84.51      7.41 o
  -4   2  25       84.19       76.06      7.46 o
  -3   2  25      463.64      449.90     15.72 o
  -2   2  25      286.09      273.51     12.01 o
  -1   2  25       16.08       20.58      4.94 o
   0   2  25       16.81       19.07      5.01 o
   1   2  25      349.86      351.20     13.61 o
   2   2  25       67.93       83.11     11.87 o
   3   2  25        4.44       11.73      4.44 o
   4   2  25       19.60       24.04      5.40 o
   5   2  25        0.06        0.00      3.37 o
   6   2  25       31.22       42.02      6.21 o
   7   2  25      140.56      136.25     17.95 o
   8   2  25       22.55       31.60      6.86 o
   9   2  25        5.08       15.30      5.34 o
 -10   3  25       11.94       18.85     14.02 o
  -9   3  25        3.69        6.80      4.41 o
  -8   3  25       18.42       30.00      5.68 o
  -7   3  25      444.26      438.54     20.50 o
  -6   3  25        0.50        2.22      4.26 o
  -5   3  25       30.96       29.71      5.68 o
  -4   3  25       15.57       26.02      5.72 o
  -3   3  25       53.22       63.45      6.96 o
  -2   3  25      295.01      309.88     13.00 o
  -1   3  25        0.37        6.51      3.99 o
   0   3  25      129.05      119.60      8.33 o
   1   3  25        4.15        0.26      3.96 o
   2   3  25      118.86      103.34     14.37 o
   3   3  25      176.07      142.73     10.78 o
   4   3  25       28.18       32.13      6.78 o
   5   3  25      172.87      162.74      9.72 o
   6   3  25       14.89       20.39      6.34 o
   7   3  25        3.06        6.46      5.42 o
   8   3  25       11.66       16.29      5.79 o
  -9   4  25       64.01       64.49      7.58 o
  -8   4  25      111.94      115.12      8.51 o
  -7   4  25        0.16        8.03      3.64 o
  -6   4  25       48.83       55.07      6.23 o
  -5   4  25        2.95        2.28      3.71 o
  -4   4  25       36.97       40.94      5.37 o
  -3   4  25       24.62       18.08      4.41 o
  -2   4  25       46.71       33.85      4.98 o
  -1   4  25      343.30      314.08     15.99 o
   0   4  25        4.23        2.89      3.41 o
   1   4  25        0.91        2.97      3.90 o
   2   4  25       90.05      100.79      6.83 o
   3   4  25        0.51        3.16      3.06 o
   4   4  25        2.53       12.76      3.89 o
   5   4  25        4.12        2.16      3.86 o
   6   4  25       26.79       43.28      7.79 o
   7   4  25        3.60        5.93      3.75 o
  -8   5  25       97.66      143.36     16.28 o
  -7   5  25        1.21       10.87      4.43 o
  -6   5  25       11.37       21.71      6.35 o
  -5   5  25        3.94        9.63      3.90 o
  -4   5  25       15.52       14.80      4.11 o
  -3   5  25        0.81        6.08      3.41 o
  -2   5  25      155.22      128.00     10.87 o
  -1   5  25      117.52      120.54      7.34 o
   0   5  25       84.12       91.17      6.60 o
   1   5  25       26.54       40.23      5.16 o
   2   5  25        4.17        4.45      4.16 o
   3   5  25       52.27       56.65      6.07 o
   4   5  25        0.00        0.00      5.44 o
   5   5  25        1.70        3.79      4.56 o
   6   5  25       24.29       36.87      9.85 o
  -5   6  25        2.65       10.70      5.14 o
  -4   6  25       73.39       81.90      6.85 o
  -3   6  25        0.47        7.52      4.03 o
  -2   6  25        6.79        9.38      6.42 o
  -1   6  25        0.20        4.95      3.21 o
   0   6  25       17.88       26.11      4.57 o
   1   6  25       19.39       24.78      4.45 o
   2   6  25        0.32        8.83      3.49 o
   3   6  25       20.57       33.50      5.80 o
 -10   0  26       85.80       72.25     14.02 o
  -8   0  26       65.20       75.11     14.53 o
  -6   0  26      259.15      246.58     21.89 o
  -4   0  26      190.65      202.05     19.92 o
  -2   0  26     2133.59     2339.17     86.97 o
   0   0  26       35.24       35.65     11.93 o
   2   0  26      136.62      139.75     16.68 o
   4   0  26      233.55      230.53     20.93 o
   6   0  26       15.66        7.49      9.20 o
 -10   1  26        0.46       10.76      5.45 o
  -9   1  26       79.42       82.38     17.57 o
  -8   1  26       36.66       34.08      7.82 o
  -7   1  26       40.02       34.79      8.25 o
  -6   1  26      325.48      327.08     17.40 o
  -5   1  26      625.86      591.10     24.13 o
  -4   1  26       52.96       69.43     10.24 o
  -3   1  26      374.29      356.31     17.99 o
  -2   1  26      132.12      102.79     11.02 o
  -1   1  26      238.39      231.55     14.75 o
   0   1  26       68.86       82.36     10.50 o
   1   1  26      333.95      351.56     18.23 o
   2   1  26       24.94       25.13      7.48 o
   3   1  26       31.98       41.37      8.41 o
   4   1  26      387.60      393.20     18.98 o
   5   1  26      114.54      119.91     11.25 o
   6   1  26       25.98       44.28      6.32 o
   7   1  26       29.60       33.08      6.55 o
   8   1  26        0.19        2.50      4.53 o
 -10   2  26       15.97       16.37      8.18 o
  -9   2  26        8.37       25.50      6.41 o
  -8   2  26        5.45       18.30      6.55 o
  -7   2  26       58.02       52.59      9.06 o
  -6   2  26        0.00        2.41      4.36 o
  -5   2  26       23.46       36.05      5.98 o
  -4   2  26       29.81       26.91      5.62 o
  -3   2  26      177.30      164.60      9.72 o
  -2   2  26      183.53      179.22      9.94 o
  -1   2  26      169.80      184.32      9.96 o
   0   2  26       41.59       33.91      5.86 o
   1   2  26       81.21       78.26      7.41 o
   2   2  26        0.33        0.00      3.57 o
   3   2  26       68.82       88.02      7.64 o
   4   2  26        0.09        8.77      4.01 o
   5   2  26        3.06        6.61      4.05 o
   6   2  26       19.89       23.45      6.24 o
   7   2  26        2.21        8.81      5.03 o
   8   2  26       29.05       46.57      8.00 o
  -9   3  26       28.36       26.26      6.46 o
  -8   3  26        0.00        4.31      3.76 o
  -7   3  26        3.42        5.38      3.93 o
  -6   3  26       19.16       23.10      5.66 o
  -5   3  26      250.87      230.57     11.45 o
  -4   3  26       54.45       46.51      6.84 o
  -3   3  26       48.95       51.55      7.56 o
  -2   3  26        1.99        3.41      4.03 o
  -1   3  26        2.83        9.46      4.26 o
   0   3  26       84.60       83.51      7.34 o
   1   3  26       64.16       79.96      7.73 o
   2   3  26        5.11        4.26      4.80 o
   3   3  26      335.68      327.34     13.59 o
   4   3  26      247.09      242.81     11.63 o
   5   3  26       94.63       84.63      9.14 o
   6   3  26        0.06        0.00      9.39 o
   7   3  26       57.02       66.66      9.49 o
  -8   4  26       12.36       12.37      4.88 o
  -7   4  26       31.07       34.24      5.24 o
  -6   4  26        0.40        0.73      3.49 o
  -5   4  26        2.55        3.25      3.54 o
  -4   4  26       48.30       53.16      5.82 o
  -3   4  26        0.03        0.00      3.11 o
  -2   4  26        1.21        8.36      4.28 o
  -1   4  26        7.74       10.79      3.82 o
   0   4  26      159.23      148.39     10.83 o
   1   4  26      291.18      282.73     10.72 o
   2   4  26       82.94       84.61      8.10 o
   3   4  26       40.61       45.52      5.57 o
   4   4  26        0.55       10.05      4.29 o
   5   4  26       32.28       22.80      6.81 o
   6   4  26        3.21       10.35      5.46 o
  -7   5  26        8.62       23.18      4.64 o
  -6   5  26       68.45       85.83     14.90 o
  -5   5  26        1.02        5.76      3.91 o
  -4   5  26       27.29       29.68      4.81 o
  -3   5  26       43.59       40.83      5.37 o
  -2   5  26       11.97       10.26      3.74 o
  -1   5  26        0.79        0.00      3.03 o
   0   5  26       32.43       33.71      5.08 o
   1   5  26       29.17       40.81      5.25 o
   2   5  26        3.00        5.37      3.06 o
   3   5  26       29.91       28.80      4.63 o
   4   5  26       13.16       18.20      4.73 o
   5   5  26        0.55        0.61      3.69 o
  -3   6  26        1.49        4.38      5.06 o
  -2   6  26        8.69       13.83      4.25 o
  -1   6  26        5.36        6.92      4.36 o
   0   6  26        3.51       13.23      4.13 o
   1   6  26       25.38       26.72      4.94 o
   2   6  26        0.07        5.77      3.72 o
  -9   0  27       51.51       57.85     12.24 o
  -7   0  27        0.30        0.38      7.10 o
  -5   0  27      331.67      351.19     26.45 o
  -3   0  27        3.77       10.72      9.45 o
  -1   0  27     2060.63     1884.20     74.60 o
   1   0  27       36.27       49.99     13.32 o
   3   0  27       14.10       21.12     10.72 o
   5   0  27      109.26      140.01     16.81 o
   7   0  27       12.39       55.82     12.94 o
 -10   1  27        1.68       18.31      5.70 o
  -9   1  27        2.75        8.08      4.95 o
  -8   1  27        6.52       11.23      5.45 o
  -7   1  27       90.65       85.72     15.00 o
  -6   1  27       66.42       78.98     10.85 o
  -5   1  27      211.23      178.53     13.70 o
  -4   1  27      123.82      143.97     19.54 o
  -3   1  27       33.61       26.91      7.73 o
  -2   1  27      457.91      468.44     21.46 o
  -1   1  27       31.58       15.35      7.22 o
   0   1  27      133.37      143.41     12.36 o
   1   1  27       47.71       50.32      9.26 o
   2   1  27        5.89       12.70      6.58 o
   3   1  27       28.35       21.84     13.10 o
   4   1  27       55.31       53.96      9.36 o
   5   1  27      105.17      105.10     10.67 o
   6   1  27        8.55       12.76      6.35 o
   7   1  27        0.96        4.31      8.63 o
   8   1  27      135.50      184.09     18.65 o
  -9   2  27        9.78       28.43     10.28 o
  -8   2  27       12.20       16.25      6.60 o
  -7   2  27       84.66       88.08     16.87 o
  -6   2  27      202.68      170.49     14.27 o
  -5   2  27       24.55       39.95      8.40 o
  -4   2  27       43.99       45.36      8.85 o
  -3   2  27        0.94        0.00      7.55 o
  -2   2  27      230.83      185.28     13.72 o
  -1   2  27        2.22        6.94      4.23 o
   0   2  27        4.55        5.23      4.05 o
   1   2  27      310.53      283.23     18.94 o
   2   2  27       35.69       48.45      7.61 o
   3   2  27        3.57        0.00      3.56 o
   4   2  27       47.63       50.74     10.51 o
   5   2  27        0.86        2.57      3.92 o
   6   2  27      109.34      123.08     19.22 o
   7   2  27       11.50       14.28     11.67 o
  -9   3  27        3.38        6.56      5.17 o
  -8   3  27       36.21       58.84      7.41 o
  -7   3  27       69.26       82.89      7.37 o
  -6   3  27        0.08        1.39      3.85 o
  -5   3  27        9.54       18.50      5.03 o
  -4   3  27       92.94       75.20      8.00 o
  -3   3  27        0.21        0.00      3.70 o
  -2   3  27       10.78        7.56      4.43 o
  -1   3  27        8.31       11.71      4.60 o
   0   3  27      194.73      195.47     10.72 o
   1   3  27       61.10       60.47      9.19 o
   2   3  27       41.76       49.51      6.88 o
   3   3  27       23.83       36.82      6.08 o
   4   3  27       48.03       43.22      6.42 o
   5   3  27        7.38        9.64      5.44 o
   6   3  27        6.29       22.29     12.72 o
   7   3  27        0.02        0.14      4.67 o
  -7   4  27        8.84       18.54      5.66 o
  -6   4  27        4.34       20.13      6.33 o
  -5   4  27       34.83       46.19      6.66 o
  -4   4  27       80.18       80.34      7.88 o
  -3   4  27       65.74       64.19      7.29 o
  -2   4  27        5.69       12.78      4.35 o
  -1   4  27      155.21      172.83     10.16 o
   0   4  27      142.62      135.47      9.18 o
   1   4  27       67.79       80.85      7.47 o
   2   4  27       22.69       13.41      5.60 o
   3   4  27       10.60       33.75      5.93 o
   4   4  27       10.25        7.57      5.04 o
   5   4  27        6.67       12.17      5.15 o
  -5   5  27        3.02        2.89      3.53 o
  -4   5  27        7.10       11.20      4.00 o
  -3   5  27       40.69       62.41      6.78 o
  -2   5  27       22.21       20.54      6.22 o
  -1   5  27      115.69      129.35     14.24 o
   0   5  27        0.36        7.95      4.71 o
   1   5  27        1.48        4.68      3.32 o
   2   5  27        1.11        6.75      3.13 o
   3   5  27        0.43        0.00      3.46 o
  -8   0  28       57.40       78.22     13.45 o
  -6   0  28       60.48       37.24     12.31 o
  -4   0  28      389.84      379.86     27.66 o
  -2   0  28     1149.29     1150.24     53.03 o
   0   0  28       91.70      120.72     16.68 o
   2   0  28       12.74       12.12     10.15 o
   4   0  28       75.05       61.79     14.02 o
   6   0  28        2.49        7.10      9.13 o
  -9   1  28       43.88       40.94      9.67 o
  -8   1  28        0.42        4.06      5.68 o
  -7   1  28       65.44       78.34     10.14 o
  -6   1  28        0.42        1.43      5.33 o
  -5   1  28       20.59       28.83      7.80 o
  -4   1  28       13.15       10.10      6.25 o
  -3   1  28        7.88        0.00      5.61 o
  -2   1  28       76.29       67.63     10.34 o
  -1   1  28       48.44       60.44     10.04 o
   0   1  28       63.60       64.11     10.07 o
   1   1  28       55.53       64.89     10.35 o
   2   1  28       19.69       18.36      7.09 o
   3   1  28       37.49       42.72     16.87 o
   4   1  28        0.58       16.16      6.25 o
   5   1  28        1.29        7.29      6.02 o
   6   1  28        1.25       11.39      6.16 o
   7   1  28        9.86       23.92     10.78 o
  -9   2  28       17.12       30.78      6.75 o
  -8   2  28       17.12       29.09      7.19 o
  -7   2  28        0.12        8.18      8.02 o
  -6   2  28        2.83        5.06      8.69 o
  -5   2  28        0.17        3.34     11.48 o
  -4   2  28       95.48      102.48     13.92 o
  -3   2  28       80.35       82.91     11.05 o
  -2   2  28        6.56        3.87      5.67 o
  -1   2  28        0.59        0.00      5.23 o
   0   2  28      143.54      140.07     12.38 o
   1   2  28        7.13       10.77      6.60 o
   2   2  28      106.84      108.63      8.17 o
   3   2  28       80.70       81.73      7.88 o
   4   2  28        3.50       12.98      5.44 o
   5   2  28       14.96       16.34      4.89 o
   6   2  28       33.99       57.18     13.39 o
  -8   3  28       74.56       92.18      7.59 o
  -7   3  28       14.77       15.99      4.89 o
  -6   3  28        0.04       10.49      4.13 o
  -5   3  28        9.74        5.17      4.26 o
  -4   3  28        0.14        2.75      4.10 o
  -3   3  28        0.42        0.00      3.66 o
  -2   3  28       51.60       36.80      6.26 o
  -1   3  28        7.26        9.97      4.42 o
   0   3  28       33.20       31.05      5.81 o
   1   3  28       18.99       19.85      5.17 o
   2   3  28       24.01       21.76      5.35 o
   3   3  28       14.46       38.11      6.53 o
   4   3  28       27.37       36.65      6.14 o
   5   3  28        0.53        2.62     10.78 o
   6   3  28       16.30       24.27      6.78 o
  -6   4  28       45.91       59.19      7.05 o
  -5   4  28       37.72       38.93      6.90 o
  -4   4  28        6.19        4.26      3.96 o
  -3   4  28      130.02      131.51      9.61 o
  -2   4  28       15.44       13.69      4.66 o
  -1   4  28        1.67        0.00      4.95 o
   0   4  28        0.50       10.43      4.48 o
   1   4  28       54.07       61.28      6.84 o
   2   4  28        5.07        9.25      4.50 o
   3   4  28       24.69       56.63      7.25 o
   4   4  28       40.89       36.68     10.69 o
  -4   5  28       32.08       32.24      7.82 o
  -3   5  28        5.36       13.05      4.83 o
  -2   5  28        7.51       15.37      4.74 o
  -1   5  28        8.67       17.88     10.12 o
   0   5  28        8.69       18.54      5.00 o
   1   5  28      241.08      247.78     13.02 o
  -7   0  29      143.21      171.03     18.65 o
  -5   0  29      659.07      570.80     34.64 o
  -3   0  29       41.81       45.23     13.32 o
  -1   0  29       34.24       39.08     12.75 o
   1   0  29        0.87        7.30      8.75 o
   3   0  29       58.01       45.93     13.45 o
   5   0  29       23.68       34.38     10.78 o
  -8   1  29        0.00        8.99      9.74 o
  -7   1  29        0.00        0.58      4.80 o
  -6   1  29        1.95        5.51      5.63 o
  -5   1  29      288.80      265.78     18.56 o
  -4   1  29      189.78      192.04     13.96 o
  -3   1  29        0.41        4.81      5.62 o
  -2   1  29       36.55       51.02      9.59 o
  -1   1  29        0.16       15.30      8.06 o
   0   1  29        6.46        5.61      6.38 o
   1   1  29      115.05      120.84     11.91 o
   2   1  29      162.14      172.87     13.72 o
   3   1  29       19.57       37.71     10.31 o
   4   1  29        0.44       15.94      6.94 o
   5   1  29        5.68       13.67      6.56 o
   6   1  29       36.83       11.32     11.48 o
  -8   2  29        5.16        6.91      8.31 o
  -7   2  29        1.47       10.48      5.33 o
  -6   2  29       17.47       40.68      8.01 o
  -5   2  29        9.37       17.58      6.41 o
  -4   2  29       36.67       41.03      8.47 o
  -3   2  29       44.31       39.27      9.08 o
  -2   2  29       50.61       65.57     10.33 o
  -1   2  29        1.21        5.90      5.27 o
   0   2  29        4.77       11.66      6.56 o
   1   2  29        5.27        9.96      6.98 o
   2   2  29       77.96       93.98     10.85 o
   3   2  29       20.64       17.74      9.10 o
   4   2  29        4.06        9.38      6.53 o
   5   2  29       66.66       84.85     10.79 o
  -7   3  29       21.73       25.13     11.96 o
  -6   3  29       10.36        5.80      5.87 o
  -5   3  29       12.07        3.40      9.58 o
  -4   3  29       12.06       20.94      6.94 o
  -3   3  29        0.01        6.61      4.38 o
  -2   3  29       12.54       21.42      5.25 o
  -1   3  29       21.20       30.24      7.73 o
   0   3  29        6.88       14.59      4.67 o
   1   3  29       10.80       11.56      4.58 o
   2   3  29       24.07       32.21      5.99 o
   3   3  29        5.34       10.69      4.43 o
   4   3  29        1.17        4.65      4.19 o
  -5   4  29       17.68       27.97      6.43 o
  -4   4  29        1.05        0.00      4.19 o
  -3   4  29       49.23       52.58      7.30 o
  -2   4  29       82.00       94.95      8.35 o
  -1   4  29       12.13        7.01      5.91 o
   0   4  29       50.52       49.93      6.91 o
   1   4  29        5.21        9.94      4.41 o
   2   4  29       40.12       66.25     10.58 o
   3   4  29        5.10       16.41      4.67 o
  -6   0  30      267.92      228.82     22.08 o
  -4   0  30      170.16      194.50     20.05 o
  -2   0  30      266.93      223.42     22.01 o
   0   0  30        5.54        3.68      9.26 o
   2   0  30      294.64      340.97     26.64 o
   4   0  30        2.90        7.87      7.93 o
  -7   1  30       31.94       51.59     14.21 o
  -6   1  30        5.95       12.08     10.85 o
  -5   1  30      175.93      185.21     13.89 o
  -4   1  30       41.40       38.29      8.14 o
  -3   1  30       95.88       86.28     10.02 o
  -2   1  30        6.24        8.92      6.07 o
  -1   1  30        2.36        0.89      6.05 o
   0   1  30        1.27        5.69      6.58 o
   1   1  30       93.27       96.54     10.99 o
   2   1  30       19.50       23.19     15.29 o
   3   1  30       19.44       23.71      7.71 o
   4   1  30        0.33       10.54      8.12 o
   5   1  30        0.41        7.42      6.62 o
  -6   2  30        0.00        6.60      5.45 o
  -5   2  30        0.25        7.87      9.17 o
  -4   2  30       11.13       13.74      6.75 o
  -3   2  30       55.74       59.52     10.20 o
  -2   2  30       13.15       15.72      6.81 o
  -1   2  30       11.65        3.57      6.13 o
   0   2  30       43.47       34.36     22.17 o
   1   2  30       13.61       24.42      7.73 o
   2   2  30        0.08        0.00      5.96 o
   3   2  30        0.21        0.68      5.72 o
   4   2  30       16.52       28.73      8.91 o
  -5   3  30        1.13        5.38      9.01 o
  -4   3  30       17.84       25.96      7.52 o
  -3   3  30        1.05        5.63     13.99 o
  -2   3  30        2.15       11.12     10.59 o
  -1   3  30      132.70      141.30     12.58 o
   0   3  30       52.61       46.52      6.78 o
   1   3  30       21.71       28.09     11.89 o
   2   3  30       41.33       59.72      7.84 o
   3   3  30        0.00        6.65      4.09 o
  -2   4  30       13.03       18.63      5.06 o
  -1   4  30      146.36      150.32     10.08 o
   0   4  30        1.91        3.82      3.65 o
  -5   0  31      124.56      152.82     17.83 o
  -3   0  31        0.00        7.93      7.93 o
  -1   0  31       28.09       72.38     15.92 o
   1   0  31       15.04       21.44     11.42 o
   3   0  31        2.36        0.00      8.69 o
  -6   1  31      132.89      124.72     11.99 o
  -5   1  31       82.73       84.74     10.74 o
  -4   1  31       22.12       32.19      8.44 o
  -3   1  31        0.77        8.77      6.78 o
  -2   1  31       73.15       95.15     11.62 o
  -1   1  31       25.39       16.95      7.48 o
   0   1  31       98.49       98.92     11.75 o
   1   1  31       33.95       57.85     10.33 o
   2   1  31        4.36        0.00     10.02 o
   3   1  31       43.62       61.55     10.54 o
  -5   2  31        0.95        4.65      5.65 o
  -4   2  31        1.21        0.00      6.05 o
  -3   2  31       43.59       43.17      9.27 o
  -2   2  31       17.16       15.00      7.08 o
  -1   2  31      118.68      113.12     12.07 o
   0   2  31       38.73       65.45     12.34 o
   1   2  31        2.87        0.00      5.73 o
   2   2  31       42.90       63.07     19.00 o
   3   2  31       11.44       27.51      8.69 o
  -3   3  31        1.19       17.39      7.58 o
  -2   3  31        5.89        4.23      6.34 o
  -1   3  31       11.33       21.20      7.42 o
   0   3  31       33.84       41.21      9.34 o
  -4   0  32        0.02       10.02      8.31 o
  -2   0  32        0.11        0.00      8.63 o
   0   0  32        0.20        0.00      8.31 o
   2   0  32        9.71       18.59     10.53 o
  -4   1  32        2.45        8.55      5.67 o
  -3   1  32       10.98       20.81      7.13 o
  -2   1  32       14.37       11.74      6.69 o
  -1   1  32       31.40       47.17      9.77 o
   0   1  32        0.20        0.15      9.36 o
   1   1  32       10.66       24.68      8.22 o
  -2   2  32       16.09       33.35      9.55 o
  -1   2  32        9.48       17.85      8.34 o
 
